# Supplementary material for: High-resolution genomic analysis reveals abundant mosaic outcomes of bacterial natural transformation independent of MutS-mediated mismatch repair
Source: mBio. 2026 Jun 15;17(7):e00444-26. doi: 10.1128/mbio.00444-26 (PMC13344027; doi:10.1128/mbio.00444-26)
Supplement: File S2 — Locations of the 9-bp duplication (insertion site) of the spcR marker across each of the eleven WT transformants. [file mbio.00444-26-s0002.xlsx]

## Sheet: singles_sorted
chrom	start	end	name
BV_polished_genome_	1362163	1362172	1_BVPY791
BV_polished_genome_	3467509	3467518	2_BVPY792
BV_polished_genome_	263118	263127	2-3
BV_polished_genome_	3606227	3606236	2-7
BV_polished_genome_	1103190	1103199	3_BVPY793
BV_polished_genome_	3512225	3512234	BV-2-8
BV_polished_genome_	2788672	2788681	PY79-1
BV_polished_genome_	3726118	3726127	PY79-3
BV_polished_genome_	3845050	3845059	PY79-4
BV_polished_genome_	431160	431169	PY79-5
BV_polished_genome_	2504032	2504041	PY79-6
