# Supplementary material for: High-resolution genomic analysis reveals abundant mosaic outcomes of bacterial natural transformation independent of MutS-mediated mismatch repair
Source: mBio. 2026 Jun 15;17(7):e00444-26. doi: 10.1128/mbio.00444-26 (PMC13344027; doi:10.1128/mbio.00444-26)
Supplement: File S6 — WT and MutS data used in the analysis. [file mbio.00444-26-s0006.txt]

	chrom	start	end	name	start_og	end_og	spacing1	id1	spacing2	id2	linkage_label	pct_at	pct_gc	seq_len	gc	filename	mean	stdev	median	min	max	sum	count	blast_pid	compr_pid	algn_cov	matches_count	mismatches_count	insertions_count	deletions_count	aligned_length	gaps	gapopens	algn_length	skips_count	genotype	length	row_id	tract_length	linkage_dist_used	length_bin	group	log10_median	log10_mean	log10_length	genome_label	linkage_group
0	PY79	0	796045	harbinger_model_1_BVPY791_1_BVPY791_R1:0:796045:.	0	0	0	0	0	0	interlinkage	0.55559	0.44441	796045	44.441	wt_bedpe/harbinger_model_1_BVPY791_1_BVPY791_R1.recip.midpoint.bed.tract0.linkage51602.clusters.bed	6067.831409	22611.94795	779.5	1	302277	5253877	867	62.3	91.4	96.1389	585030	53992	173962	126287	939271	300249	1123	939271	30736	WT	796045	wt_bedpe/harbinger_model_1_BVPY791_1_BVPY791_R1.recip.midpoint.bed.tract0.linkage51602.clusters.bed_0	0	51602	1000 bp+	interlinkage_1000 bp+	2.8918161195248606	3.783033505674655	5.900937618867431	recipient	wt_bedpe/harbinger_model_1_BVPY791_1_BVPY791_R1.recip.midpoint.bed.tract0.linkage51602.clusters.bed_0
1	PY79	796045	796068	harbinger_model_1_BVPY791_1_BVPY791_R1:796045:796068:0	796045	796068	0	1	0	1	transformed	0.652174	0.347826	23	34.7826	wt_bedpe/harbinger_model_1_BVPY791_1_BVPY791_R1.recip.midpoint.bed.tract0.linkage51602.clusters.bed	1239	1	1239	1239	1239	1239	2	95.7	95.7	100	22	1	0	0	23	0	0	23	0	WT	23	wt_bedpe/harbinger_model_1_BVPY791_1_BVPY791_R1.recip.midpoint.bed.tract0.linkage51602.clusters.bed_1	0	51602	10-100 bp	transformed_10-100 bp	3.0930713063760638	3.0930713063760638	1.3617278360175928	donor	wt_bedpe/harbinger_model_1_BVPY791_1_BVPY791_R1.recip.midpoint.bed.tract0.linkage51602.clusters.bed_1
2	PY79	796068	1245943	harbinger_model_1_BVPY791_1_BVPY791_R1:796068:1245943:.	0	0	0	0	0	0	interlinkage	0.553323	0.446677	449875	44.6677	wt_bedpe/harbinger_model_1_BVPY791_1_BVPY791_R1.recip.midpoint.bed.tract0.linkage51602.clusters.bed	6541.296907	29453.06376	901	1	547600	3172045	486	79.4	90.4	99.7931	372575	38667	20325	37702	469269	58027	759	469269	931	WT	449875	wt_bedpe/harbinger_model_1_BVPY791_1_BVPY791_R1.recip.midpoint.bed.tract0.linkage51602.clusters.bed_2	0	51602	1000 bp+	interlinkage_1000 bp+	2.954724790979063	3.8156638620421184	5.653091859660968	recipient	wt_bedpe/harbinger_model_1_BVPY791_1_BVPY791_R1.recip.midpoint.bed.tract0.linkage51602.clusters.bed_0
3	PY79	1245943	1274230	harbinger_model_1_BVPY791_1_BVPY791_R1:1245943:1274230:1	1245943	1274230	449875	2	449875	2	transformed	0.542758	0.457242	28287	45.7242	wt_bedpe/harbinger_model_1_BVPY791_1_BVPY791_R1.recip.midpoint.bed.tract0.linkage51602.clusters.bed	1348.551724	1795.400382	479	1	6106	39080	30	71.4	90.1	100	25173	2722	6992	392	35279	7384	47	35279	0	WT	28287	wt_bedpe/harbinger_model_1_BVPY791_1_BVPY791_R1.recip.midpoint.bed.tract0.linkage51602.clusters.bed_3	0	51602	1000 bp+	transformed_1000 bp+	2.680335513414563	3.129867608569393	4.4515868904569045	donor	wt_bedpe/harbinger_model_1_BVPY791_1_BVPY791_R1.recip.midpoint.bed.tract0.linkage51602.clusters.bed_2
4	PY79	1274230	1290509	harbinger_model_1_BVPY791_1_BVPY791_R1:1274230:1290509:.	0	0	0	0	0	2	intralinkage	0.555255	0.444745	16279	44.4745	wt_bedpe/harbinger_model_1_BVPY791_1_BVPY791_R1.recip.midpoint.bed.tract0.linkage51602.clusters.bed	36229.91667	116416.3815	487	1	448559	869495	25	82.7	90.8	100	14787	1461	1608	31	17887	1639	29	17887	0	WT	16279	wt_bedpe/harbinger_model_1_BVPY791_1_BVPY791_R1.recip.midpoint.bed.tract0.linkage51602.clusters.bed_4	0	51602	1000 bp+	intralinkage_1000 bp+	2.6875289612146345	4.559067335144093	4.2116277231686166	recipient	wt_bedpe/harbinger_model_1_BVPY791_1_BVPY791_R1.recip.midpoint.bed.tract0.linkage51602.clusters.bed_2
5	PY79	1290509	1290534	harbinger_model_1_BVPY791_1_BVPY791_R1:1290509:1290534:2	1290509	1290534	16279	3	16279	2	transformed	0.48	0.52	25	52	wt_bedpe/harbinger_model_1_BVPY791_1_BVPY791_R1.recip.midpoint.bed.tract0.linkage51602.clusters.bed	585	1	585	585	585	585	2	92	92	100	23	2	0	0	25	0	0	25	0	WT	25	wt_bedpe/harbinger_model_1_BVPY791_1_BVPY791_R1.recip.midpoint.bed.tract0.linkage51602.clusters.bed_5	0	51602	10-100 bp	transformed_10-100 bp	2.7671558660821804	2.7671558660821804	1.3979400086720375	donor	wt_bedpe/harbinger_model_1_BVPY791_1_BVPY791_R1.recip.midpoint.bed.tract0.linkage51602.clusters.bed_2
6	PY79	1290534	1293264	harbinger_model_1_BVPY791_1_BVPY791_R1:1290534:1293264:.	0	0	0	0	0	2	intralinkage	0.519414	0.480586	2730	48.0586	wt_bedpe/harbinger_model_1_BVPY791_1_BVPY791_R1.recip.midpoint.bed.tract0.linkage51602.clusters.bed	639.3333333	172.3365758	585	462	871	1916	4	93.5	93.5	100	2552	178	0	0	2730	0	0	2730	0	WT	2730	wt_bedpe/harbinger_model_1_BVPY791_1_BVPY791_R1.recip.midpoint.bed.tract0.linkage51602.clusters.bed_6	0	51602	1000 bp+	intralinkage_1000 bp+	2.7671558660821804	2.8057273480923395	3.436162647040756	recipient	wt_bedpe/harbinger_model_1_BVPY791_1_BVPY791_R1.recip.midpoint.bed.tract0.linkage51602.clusters.bed_2
7	PY79	1293264	1293287	harbinger_model_1_BVPY791_1_BVPY791_R1:1293264:1293287:3	1293264	1293287	2730	4	2730	2	transformed	0.434783	0.565217	23	56.5217	wt_bedpe/harbinger_model_1_BVPY791_1_BVPY791_R1.recip.midpoint.bed.tract0.linkage51602.clusters.bed	462	1	462	462	462	462	2	91.3	91.3	100	21	2	0	0	23	0	0	23	0	WT	23	wt_bedpe/harbinger_model_1_BVPY791_1_BVPY791_R1.recip.midpoint.bed.tract0.linkage51602.clusters.bed_7	0	51602	10-100 bp	transformed_10-100 bp	2.6646419755561257	2.6646419755561257	1.3617278360175928	donor	wt_bedpe/harbinger_model_1_BVPY791_1_BVPY791_R1.recip.midpoint.bed.tract0.linkage51602.clusters.bed_2
8	PY79	1293287	1305173	harbinger_model_1_BVPY791_1_BVPY791_R1:1293287:1305173:.	0	0	0	0	0	2	intralinkage	0.549218	0.450782	11886	45.0782	wt_bedpe/harbinger_model_1_BVPY791_1_BVPY791_R1.recip.midpoint.bed.tract0.linkage51602.clusters.bed	407.1875	234.1829268	374.5	84	1015	6500	17	64.7	85.8	100	9123	1477	2222	1286	14108	3508	39	14108	0	WT	11886	wt_bedpe/harbinger_model_1_BVPY791_1_BVPY791_R1.recip.midpoint.bed.tract0.linkage51602.clusters.bed_8	0	51602	1000 bp+	intralinkage_1000 bp+	2.5734518220354854	2.609794437392679	4.075035725922191	recipient	wt_bedpe/harbinger_model_1_BVPY791_1_BVPY791_R1.recip.midpoint.bed.tract0.linkage51602.clusters.bed_2
9	PY79	1305173	1307576	harbinger_model_1_BVPY791_1_BVPY791_R1:1305173:1307576:4	1305173	1307576	11886	5	11886	2	transformed	0.577195	0.422805	2403	42.2805	wt_bedpe/harbinger_model_1_BVPY791_1_BVPY791_R1.recip.midpoint.bed.tract0.linkage51602.clusters.bed	235.25	76.57570708	244	129	324	938	5	89.4	89.4	100	2149	254	0	0	2403	0	0	2403	0	WT	2403	wt_bedpe/harbinger_model_1_BVPY791_1_BVPY791_R1.recip.midpoint.bed.tract0.linkage51602.clusters.bed_9	0	51602	1000 bp+	transformed_1000 bp+	2.3873898263387296	2.3715296320992945	3.380753771	donor	wt_bedpe/harbinger_model_1_BVPY791_1_BVPY791_R1.recip.midpoint.bed.tract0.linkage51602.clusters.bed_2
10	PY79	1307576	1323456	harbinger_model_1_BVPY791_1_BVPY791_R1:1307576:1323456:.	0	0	0	0	0	2	intralinkage	0.566121	0.433879	15880	43.3879	wt_bedpe/harbinger_model_1_BVPY791_1_BVPY791_R1.recip.midpoint.bed.tract0.linkage51602.clusters.bed	2398.95	5111.924715	587.5	1	22741	47960	21	86.4	87.9	100	13808	1844	105	228	15985	333	58	15985	0	WT	15880	wt_bedpe/harbinger_model_1_BVPY791_1_BVPY791_R1.recip.midpoint.bed.tract0.linkage51602.clusters.bed_10	0	51602	1000 bp+	intralinkage_1000 bp+	2.7690078709437738	3.380021196300308	4.200850498091078	recipient	wt_bedpe/harbinger_model_1_BVPY791_1_BVPY791_R1.recip.midpoint.bed.tract0.linkage51602.clusters.bed_2
11	PY79	1323456	1335278	harbinger_model_1_BVPY791_1_BVPY791_R1:1323456:1335278:5	1323456	1335278	15880	6	15880	2	transformed	0.524192	0.475808	11822	47.5808	wt_bedpe/harbinger_model_1_BVPY791_1_BVPY791_R1.recip.midpoint.bed.tract0.linkage51602.clusters.bed	4638.583333	3025.993318	5709.5	211	10220	55652	13	90.8	91	100	10762	1054	31	6	11853	37	6	11853	0	WT	11822	wt_bedpe/harbinger_model_1_BVPY791_1_BVPY791_R1.recip.midpoint.bed.tract0.linkage51602.clusters.bed_11	0	51602	1000 bp+	transformed_1000 bp+	3.7565980772915872	3.666385363183566	4.0726909550128685	donor	wt_bedpe/harbinger_model_1_BVPY791_1_BVPY791_R1.recip.midpoint.bed.tract0.linkage51602.clusters.bed_2
12	PY79	1335278	1335287	harbinger_model_1_BVPY791_1_BVPY791_R1:1335278:1335287:.	0	0	0	0	0	2	intralinkage	0.444444	0.555556	9	55.555600000000005	wt_bedpe/harbinger_model_1_BVPY791_1_BVPY791_R1.recip.midpoint.bed.tract0.linkage51602.clusters.bed	10220	1	10220	10220	10220	10220	2	88.9	88.9	100	8	1	0	0	9	0	0	9	0	WT	9	wt_bedpe/harbinger_model_1_BVPY791_1_BVPY791_R1.recip.midpoint.bed.tract0.linkage51602.clusters.bed_12	0	51602	0-10 bp	intralinkage_0-10 bp	4.009450895798694	4.009450895798694	0.9542425094393248	recipient	wt_bedpe/harbinger_model_1_BVPY791_1_BVPY791_R1.recip.midpoint.bed.tract0.linkage51602.clusters.bed_2
13	PY79	1335287	1335563	harbinger_model_1_BVPY791_1_BVPY791_R1:1335287:1335563:6	1335287	1335563	9	7	9	2	transformed	0.536232	0.463768	276	46.3768	wt_bedpe/harbinger_model_1_BVPY791_1_BVPY791_R1.recip.midpoint.bed.tract0.linkage51602.clusters.bed	10220	1	10220	10220	10220	10220	2	88	88	100	243	33	0	0	276	0	0	276	0	WT	276	wt_bedpe/harbinger_model_1_BVPY791_1_BVPY791_R1.recip.midpoint.bed.tract0.linkage51602.clusters.bed_13	0	51602	100-1000 bp	transformed_100-1000 bp	4.009450895798694	4.009450895798694	2.4409090820652177	donor	wt_bedpe/harbinger_model_1_BVPY791_1_BVPY791_R1.recip.midpoint.bed.tract0.linkage51602.clusters.bed_2
14	PY79	1335563	1349693	harbinger_model_1_BVPY791_1_BVPY791_R1:1335563:1349693:.	0	0	0	0	0	2	intralinkage	0.550389	0.449611	14130	44.9611	wt_bedpe/harbinger_model_1_BVPY791_1_BVPY791_R1.recip.midpoint.bed.tract0.linkage51602.clusters.bed	3923.666667	3966.255015	3177	25	11828	70609	19	44.7	90.2	100	12330	1297	13445	503	27575	13948	37	27575	0	WT	14130	wt_bedpe/harbinger_model_1_BVPY791_1_BVPY791_R1.recip.midpoint.bed.tract0.linkage51602.clusters.bed_14	0	51602	1000 bp+	intralinkage_1000 bp+	3.502017214827148	3.593692105019948	4.150142161848558	recipient	wt_bedpe/harbinger_model_1_BVPY791_1_BVPY791_R1.recip.midpoint.bed.tract0.linkage51602.clusters.bed_2
15	PY79	1349693	1350716	harbinger_model_1_BVPY791_1_BVPY791_R1:1349693:1350716:7	1349693	1350716	14130	8	14130	2	transformed	0.58651	0.41349	1023	41.349	wt_bedpe/harbinger_model_1_BVPY791_1_BVPY791_R1.recip.midpoint.bed.tract0.linkage51602.clusters.bed	4841	2410	4841	2432	7250	9681	3	93.7	93.7	100	959	63	0	1	1023	1	1	1023	0	WT	1023	wt_bedpe/harbinger_model_1_BVPY791_1_BVPY791_R1.recip.midpoint.bed.tract0.linkage51602.clusters.bed_15	0	51602	1000 bp+	transformed_1000 bp+	3.6849350826408895	3.6849350826408895	3.009875634	donor	wt_bedpe/harbinger_model_1_BVPY791_1_BVPY791_R1.recip.midpoint.bed.tract0.linkage51602.clusters.bed_2
16	PY79	1350716	1351007	harbinger_model_1_BVPY791_1_BVPY791_R1:1350716:1351007:.	0	0	0	0	0	2	intralinkage	0.525773	0.474227	291	47.4227	wt_bedpe/harbinger_model_1_BVPY791_1_BVPY791_R1.recip.midpoint.bed.tract0.linkage51602.clusters.bed	2432	1	2432	2432	2432	2432	2	90.7	90.7	100	264	27	0	0	291	0	0	291	0	WT	291	wt_bedpe/harbinger_model_1_BVPY791_1_BVPY791_R1.recip.midpoint.bed.tract0.linkage51602.clusters.bed_16	0	51602	100-1000 bp	intralinkage_100-1000 bp	3.385963570600697	3.385963570600697	2.463892988985908	recipient	wt_bedpe/harbinger_model_1_BVPY791_1_BVPY791_R1.recip.midpoint.bed.tract0.linkage51602.clusters.bed_2
17	PY79	1351007	1356974	harbinger_model_1_BVPY791_1_BVPY791_R1:1351007:1356974:8	1351007	1356974	291	9	291	2	transformed	0.538797	0.461203	5967	46.1203	wt_bedpe/harbinger_model_1_BVPY791_1_BVPY791_R1.recip.midpoint.bed.tract0.linkage51602.clusters.bed	1574	968.8591987	1993	212	2901	11012	8	87.4	89	100	5266	639	56	62	6023	118	9	6023	0	WT	5967	wt_bedpe/harbinger_model_1_BVPY791_1_BVPY791_R1.recip.midpoint.bed.tract0.linkage51602.clusters.bed_17	0	51602	1000 bp+	transformed_1000 bp+	3.299507298700488	3.1970047280230456	3.775756037844098	donor	wt_bedpe/harbinger_model_1_BVPY791_1_BVPY791_R1.recip.midpoint.bed.tract0.linkage51602.clusters.bed_2
18	PY79	1356974	1671099	harbinger_model_1_BVPY791_1_BVPY791_R1:1356974:1671099:.	0	0	0	0	0	0	interlinkage	0.572116	0.427884	314125	42.7884	wt_bedpe/harbinger_model_1_BVPY791_1_BVPY791_R1.recip.midpoint.bed.tract0.linkage51602.clusters.bed	7431.398773	18119.79379	1697.5	1	173321	2422311	327	85.7	91.8	100	279508	24550	11916	10067	326041	21983	392	326041	0	WT	314125	wt_bedpe/harbinger_model_1_BVPY791_1_BVPY791_R1.recip.midpoint.bed.tract0.linkage51602.clusters.bed_18	0	51602	1000 bp+	interlinkage_1000 bp+	3.229809782952539	3.871070566414738	5.497102501600632	recipient	wt_bedpe/harbinger_model_1_BVPY791_1_BVPY791_R1.recip.midpoint.bed.tract0.linkage51602.clusters.bed_0
19	PY79	1671099	1671118	harbinger_model_1_BVPY791_1_BVPY791_R1:1671099:1671118:9	1671099	1671118	314125	10	314125	3	transformed	0.736842	0.263158	19	26.3158	wt_bedpe/harbinger_model_1_BVPY791_1_BVPY791_R1.recip.midpoint.bed.tract0.linkage51602.clusters.bed	399	1	399	399	399	399	2	94.7	94.7	100	18	1	0	0	19	0	0	19	0	WT	19	wt_bedpe/harbinger_model_1_BVPY791_1_BVPY791_R1.recip.midpoint.bed.tract0.linkage51602.clusters.bed_19	0	51602	10-100 bp	transformed_10-100 bp	2.6009728956867484	2.6009728956867484	1.2787536009528289	donor	wt_bedpe/harbinger_model_1_BVPY791_1_BVPY791_R1.recip.midpoint.bed.tract0.linkage51602.clusters.bed_3
20	PY79	1671118	1672711	harbinger_model_1_BVPY791_1_BVPY791_R1:1671118:1672711:.	0	0	0	0	0	3	intralinkage	0.549906	0.450094	1593	45.0094	wt_bedpe/harbinger_model_1_BVPY791_1_BVPY791_R1.recip.midpoint.bed.tract0.linkage51602.clusters.bed	399	1	399	399	399	399	2	91.6	91.6	100	1459	134	0	0	1593	0	0	1593	0	WT	1593	wt_bedpe/harbinger_model_1_BVPY791_1_BVPY791_R1.recip.midpoint.bed.tract0.linkage51602.clusters.bed_20	0	51602	1000 bp+	intralinkage_1000 bp+	2.6009728956867484	2.6009728956867484	3.202215775801132	recipient	wt_bedpe/harbinger_model_1_BVPY791_1_BVPY791_R1.recip.midpoint.bed.tract0.linkage51602.clusters.bed_3
21	PY79	1672711	1672782	harbinger_model_1_BVPY791_1_BVPY791_R1:1672711:1672782:10	1672711	1672782	1593	11	1593	3	transformed	0.577465	0.422535	71	42.2535	wt_bedpe/harbinger_model_1_BVPY791_1_BVPY791_R1.recip.midpoint.bed.tract0.linkage51602.clusters.bed	399	1	399	399	399	399	2	97.2	97.2	100	69	2	0	0	71	0	0	71	0	WT	71	wt_bedpe/harbinger_model_1_BVPY791_1_BVPY791_R1.recip.midpoint.bed.tract0.linkage51602.clusters.bed_21	0	51602	10-100 bp	transformed_10-100 bp	2.6009728956867484	2.6009728956867484	1.8512583487190752	donor	wt_bedpe/harbinger_model_1_BVPY791_1_BVPY791_R1.recip.midpoint.bed.tract0.linkage51602.clusters.bed_3
22	PY79	1672782	1675019	harbinger_model_1_BVPY791_1_BVPY791_R1:1672782:1675019:.	0	0	0	0	0	3	intralinkage	0.585606	0.414394	2237	41.4394	wt_bedpe/harbinger_model_1_BVPY791_1_BVPY791_R1.recip.midpoint.bed.tract0.linkage51602.clusters.bed	347.75	110.7983948	363	183	482	1388	5	91	91	100	2035	202	0	0	2237	0	0	2237	0	WT	2237	wt_bedpe/harbinger_model_1_BVPY791_1_BVPY791_R1.recip.midpoint.bed.tract0.linkage51602.clusters.bed_22	0	51602	1000 bp+	intralinkage_1000 bp+	2.5599066250361124	2.541267138664084	3.349665984	recipient	wt_bedpe/harbinger_model_1_BVPY791_1_BVPY791_R1.recip.midpoint.bed.tract0.linkage51602.clusters.bed_3
23	PY79	1675019	1675068	harbinger_model_1_BVPY791_1_BVPY791_R1:1675019:1675068:11	1675019	1675068	2237	12	2237	3	transformed	0.591837	0.408163	49	40.8163	wt_bedpe/harbinger_model_1_BVPY791_1_BVPY791_R1.recip.midpoint.bed.tract0.linkage51602.clusters.bed	482	1	482	482	482	482	2	91.8	91.8	100	45	4	0	0	49	0	0	49	0	WT	49	wt_bedpe/harbinger_model_1_BVPY791_1_BVPY791_R1.recip.midpoint.bed.tract0.linkage51602.clusters.bed_23	0	51602	10-100 bp	transformed_10-100 bp	2.6830470382388496	2.6830470382388496	1.6901960800285136	donor	wt_bedpe/harbinger_model_1_BVPY791_1_BVPY791_R1.recip.midpoint.bed.tract0.linkage51602.clusters.bed_3
24	PY79	1675068	1685235	harbinger_model_1_BVPY791_1_BVPY791_R1:1675068:1685235:.	0	0	0	0	0	3	intralinkage	0.579424	0.420576	10167	42.0576	wt_bedpe/harbinger_model_1_BVPY791_1_BVPY791_R1.recip.midpoint.bed.tract0.linkage51602.clusters.bed	2103.461538	3489.281517	844	328	13930	27333	14	94.2	94.3	100	9579	581	0	7	10167	7	3	10167	0	WT	10167	wt_bedpe/harbinger_model_1_BVPY791_1_BVPY791_R1.recip.midpoint.bed.tract0.linkage51602.clusters.bed_24	0	51602	1000 bp+	intralinkage_1000 bp+	2.926342446625655	3.3229345753085284	4.007192823557041	recipient	wt_bedpe/harbinger_model_1_BVPY791_1_BVPY791_R1.recip.midpoint.bed.tract0.linkage51602.clusters.bed_3
25	PY79	1685235	1685280	harbinger_model_1_BVPY791_1_BVPY791_R1:1685235:1685280:12	1685235	1685280	10167	13	10167	3	transformed	0.6	0.4	45	40	wt_bedpe/harbinger_model_1_BVPY791_1_BVPY791_R1.recip.midpoint.bed.tract0.linkage51602.clusters.bed	747	1	747	747	747	747	2	86.7	86.7	100	39	6	0	0	45	0	0	45	0	WT	45	wt_bedpe/harbinger_model_1_BVPY791_1_BVPY791_R1.recip.midpoint.bed.tract0.linkage51602.clusters.bed_25	0	51602	10-100 bp	transformed_10-100 bp	2.873320601815399	2.873320601815399	1.6532125137753435	donor	wt_bedpe/harbinger_model_1_BVPY791_1_BVPY791_R1.recip.midpoint.bed.tract0.linkage51602.clusters.bed_3
26	PY79	1685280	1685291	harbinger_model_1_BVPY791_1_BVPY791_R1:1685280:1685291:.	0	0	0	0	0	3	intralinkage	0.636364	0.363636	11	36.3636	wt_bedpe/harbinger_model_1_BVPY791_1_BVPY791_R1.recip.midpoint.bed.tract0.linkage51602.clusters.bed	747	1	747	747	747	747	2	90.9	90.9	100	10	1	0	0	11	0	0	11	0	WT	11	wt_bedpe/harbinger_model_1_BVPY791_1_BVPY791_R1.recip.midpoint.bed.tract0.linkage51602.clusters.bed_26	0	51602	10-100 bp	intralinkage_10-100 bp	2.873320601815399	2.873320601815399	1.041392685158225	recipient	wt_bedpe/harbinger_model_1_BVPY791_1_BVPY791_R1.recip.midpoint.bed.tract0.linkage51602.clusters.bed_3
27	PY79	1685291	1687784	harbinger_model_1_BVPY791_1_BVPY791_R1:1685291:1687784:13	1685291	1687784	11	14	11	3	transformed	0.573606	0.426394	2493	42.6394	wt_bedpe/harbinger_model_1_BVPY791_1_BVPY791_R1.recip.midpoint.bed.tract0.linkage51602.clusters.bed	3403.333333	3133.629389	1661	747	7802	10208	4	93.1	93.1	100	2320	172	0	1	2493	1	1	2493	0	WT	2493	wt_bedpe/harbinger_model_1_BVPY791_1_BVPY791_R1.recip.midpoint.bed.tract0.linkage51602.clusters.bed_27	0	51602	1000 bp+	transformed_1000 bp+	3.220369632451394	3.531904487324712	3.3967222785037734	donor	wt_bedpe/harbinger_model_1_BVPY791_1_BVPY791_R1.recip.midpoint.bed.tract0.linkage51602.clusters.bed_3
28	PY79	1687784	1687794	harbinger_model_1_BVPY791_1_BVPY791_R1:1687784:1687794:.	0	0	0	0	0	3	intralinkage	0.4	0.6	10	60	wt_bedpe/harbinger_model_1_BVPY791_1_BVPY791_R1.recip.midpoint.bed.tract0.linkage51602.clusters.bed	7802	1	7802	7802	7802	7802	2	90	90	100	9	1	0	0	10	0	0	10	0	WT	10	wt_bedpe/harbinger_model_1_BVPY791_1_BVPY791_R1.recip.midpoint.bed.tract0.linkage51602.clusters.bed_28	0	51602	10-100 bp	intralinkage_10-100 bp	3.892205945975773	3.892205945975773	1	recipient	wt_bedpe/harbinger_model_1_BVPY791_1_BVPY791_R1.recip.midpoint.bed.tract0.linkage51602.clusters.bed_3
29	PY79	1687794	1687932	harbinger_model_1_BVPY791_1_BVPY791_R1:1687794:1687932:14	1687794	1687932	10	15	10	3	transformed	0.586957	0.413043	138	41.3043	wt_bedpe/harbinger_model_1_BVPY791_1_BVPY791_R1.recip.midpoint.bed.tract0.linkage51602.clusters.bed	7802	1	7802	7802	7802	7802	2	92.8	92.8	100	128	10	0	0	138	0	0	138	0	WT	138	wt_bedpe/harbinger_model_1_BVPY791_1_BVPY791_R1.recip.midpoint.bed.tract0.linkage51602.clusters.bed_29	0	51602	100-1000 bp	transformed_100-1000 bp	3.892205945975773	3.892205945975773	2.1398790864012365	donor	wt_bedpe/harbinger_model_1_BVPY791_1_BVPY791_R1.recip.midpoint.bed.tract0.linkage51602.clusters.bed_3
30	PY79	1687932	1962343	harbinger_model_1_BVPY791_1_BVPY791_R1:1687932:1962343:.	0	0	0	0	0	0	interlinkage	0.567729	0.432271	274411	43.2271	wt_bedpe/harbinger_model_1_BVPY791_1_BVPY791_R1.recip.midpoint.bed.tract0.linkage51602.clusters.bed	8692.307317	52117.41561	719	1	697540	1781719	206	57	90.6	98.7267	166364	16779	21176	87774	292093	108950	441	292093	3494	WT	274411	wt_bedpe/harbinger_model_1_BVPY791_1_BVPY791_R1.recip.midpoint.bed.tract0.linkage51602.clusters.bed_30	0	51602	1000 bp+	interlinkage_1000 bp+	2.8567288903828825	3.939135072425054	5.438401516449983	recipient	wt_bedpe/harbinger_model_1_BVPY791_1_BVPY791_R1.recip.midpoint.bed.tract0.linkage51602.clusters.bed_0
31	PY79	1962343	1964704	harbinger_model_1_BVPY791_1_BVPY791_R1:1962343:1964704:15	1962343	1964704	274411	16	274411	4	transformed	0.526895	0.473105	2361	47.3105	wt_bedpe/harbinger_model_1_BVPY791_1_BVPY791_R1.recip.midpoint.bed.tract0.linkage51602.clusters.bed	12285	1	12285	12285	12285	12285	2	91.5	91.5	100	2160	201	0	0	2361	0	0	2361	0	WT	2361	wt_bedpe/harbinger_model_1_BVPY791_1_BVPY791_R1.recip.midpoint.bed.tract0.linkage51602.clusters.bed_31	0	51602	1000 bp+	transformed_1000 bp+	4.089375161	4.089375161	3.373095987078727	donor	wt_bedpe/harbinger_model_1_BVPY791_1_BVPY791_R1.recip.midpoint.bed.tract0.linkage51602.clusters.bed_4
32	PY79	1964704	1964715	harbinger_model_1_BVPY791_1_BVPY791_R1:1964704:1964715:.	0	0	0	0	0	4	intralinkage	0.545455	0.454545	11	45.4545	wt_bedpe/harbinger_model_1_BVPY791_1_BVPY791_R1.recip.midpoint.bed.tract0.linkage51602.clusters.bed	12285	1	12285	12285	12285	12285	2	90.9	90.9	100	10	1	0	0	11	0	0	11	0	WT	11	wt_bedpe/harbinger_model_1_BVPY791_1_BVPY791_R1.recip.midpoint.bed.tract0.linkage51602.clusters.bed_32	0	51602	10-100 bp	intralinkage_10-100 bp	4.089375161	4.089375161	1.041392685158225	recipient	wt_bedpe/harbinger_model_1_BVPY791_1_BVPY791_R1.recip.midpoint.bed.tract0.linkage51602.clusters.bed_4
33	PY79	1964715	1967282	harbinger_model_1_BVPY791_1_BVPY791_R1:1964715:1967282:16	1964715	1967282	11	17	11	4	transformed	0.574211	0.425789	2567	42.5789	wt_bedpe/harbinger_model_1_BVPY791_1_BVPY791_R1.recip.midpoint.bed.tract0.linkage51602.clusters.bed	7776.5	4509.5	7776.5	3268	12285	15552	3	92.3	92.3	100	2369	197	0	1	2567	1	1	2567	0	WT	2567	wt_bedpe/harbinger_model_1_BVPY791_1_BVPY791_R1.recip.midpoint.bed.tract0.linkage51602.clusters.bed_33	0	51602	1000 bp+	transformed_1000 bp+	3.890784176334361	3.890784176334361	3.409425868671444	donor	wt_bedpe/harbinger_model_1_BVPY791_1_BVPY791_R1.recip.midpoint.bed.tract0.linkage51602.clusters.bed_4
34	PY79	1967282	3328956	harbinger_model_1_BVPY791_1_BVPY791_R1:1967282:3328956:.	0	0	0	0	0	0	interlinkage	0.566094	0.433906	1361674	43.3906	wt_bedpe/harbinger_model_1_BVPY791_1_BVPY791_R1.recip.midpoint.bed.tract0.linkage51602.clusters.bed	6484.361277	23781.88471	943	1	423796	9744493	1504	72.9	90.8	96.228	1070241	106760	158443	133311	1468755	291754	2119	1468755	51362	WT	1361674	wt_bedpe/harbinger_model_1_BVPY791_1_BVPY791_R1.recip.midpoint.bed.tract0.linkage51602.clusters.bed_34	0	51602	1000 bp+	interlinkage_1000 bp+	2.9745116927373285	3.811867203621972	6.134073145060124	recipient	wt_bedpe/harbinger_model_1_BVPY791_1_BVPY791_R1.recip.midpoint.bed.tract0.linkage51602.clusters.bed_0
35	PY79	3328956	3328970	harbinger_model_1_BVPY791_1_BVPY791_R1:3328956:3328970:17	3328956	3328970	1361674	18	1361674	5	transformed	0.571429	0.428571	14	42.8571	wt_bedpe/harbinger_model_1_BVPY791_1_BVPY791_R1.recip.midpoint.bed.tract0.linkage51602.clusters.bed	2965	1	2965	2965	2965	2965	2	92.9	92.9	100	13	1	0	0	14	0	0	14	0	WT	14	wt_bedpe/harbinger_model_1_BVPY791_1_BVPY791_R1.recip.midpoint.bed.tract0.linkage51602.clusters.bed_35	0	51602	10-100 bp	transformed_10-100 bp	3.4720246977002813	3.4720246977002813	1.146128035678238	donor	wt_bedpe/harbinger_model_1_BVPY791_1_BVPY791_R1.recip.midpoint.bed.tract0.linkage51602.clusters.bed_5
36	PY79	3328970	3346004	harbinger_model_1_BVPY791_1_BVPY791_R1:3328970:3346004:.	0	0	0	0	0	5	intralinkage	0.517847	0.482153	17034	48.2153	wt_bedpe/harbinger_model_1_BVPY791_1_BVPY791_R1.recip.midpoint.bed.tract0.linkage51602.clusters.bed	727.375	1408.535918	219.5	102	5522	11623	17	86.7	90.7	100	15440	1584	779	10	17813	789	4	17813	0	WT	17034	wt_bedpe/harbinger_model_1_BVPY791_1_BVPY791_R1.recip.midpoint.bed.tract0.linkage51602.clusters.bed_36	0	51602	1000 bp+	intralinkage_1000 bp+	2.341434525	2.8617583702014677	4.231316642909501	recipient	wt_bedpe/harbinger_model_1_BVPY791_1_BVPY791_R1.recip.midpoint.bed.tract0.linkage51602.clusters.bed_5
37	PY79	3346004	3346029	harbinger_model_1_BVPY791_1_BVPY791_R1:3346004:3346029:18	3346004	3346029	17034	19	17034	5	transformed	0.76	0.24	25	24	wt_bedpe/harbinger_model_1_BVPY791_1_BVPY791_R1.recip.midpoint.bed.tract0.linkage51602.clusters.bed	311	1	311	311	311	311	2	96	96	100	24	1	0	0	25	0	0	25	0	WT	25	wt_bedpe/harbinger_model_1_BVPY791_1_BVPY791_R1.recip.midpoint.bed.tract0.linkage51602.clusters.bed_37	0	51602	10-100 bp	transformed_10-100 bp	2.492760389026837	2.492760389026837	1.3979400086720375	donor	wt_bedpe/harbinger_model_1_BVPY791_1_BVPY791_R1.recip.midpoint.bed.tract0.linkage51602.clusters.bed_5
38	PY79	3346029	3348826	harbinger_model_1_BVPY791_1_BVPY791_R1:3346029:3348826:.	0	0	0	0	0	5	intralinkage	0.55488	0.44512	2797	44.512	wt_bedpe/harbinger_model_1_BVPY791_1_BVPY791_R1.recip.midpoint.bed.tract0.linkage51602.clusters.bed	360.4	277.8238429	316	1	858	1798	6	91.6	91.9	100	2571	221	9	5	2806	14	6	2806	0	WT	2797	wt_bedpe/harbinger_model_1_BVPY791_1_BVPY791_R1.recip.midpoint.bed.tract0.linkage51602.clusters.bed_38	0	51602	1000 bp+	intralinkage_1000 bp+	2.499687082618404	2.5567847823070253	3.4466924663715277	recipient	wt_bedpe/harbinger_model_1_BVPY791_1_BVPY791_R1.recip.midpoint.bed.tract0.linkage51602.clusters.bed_5
39	PY79	3348826	3348886	harbinger_model_1_BVPY791_1_BVPY791_R1:3348826:3348886:19	3348826	3348886	2797	20	2797	5	transformed	0.516667	0.483333	60	48.3333	wt_bedpe/harbinger_model_1_BVPY791_1_BVPY791_R1.recip.midpoint.bed.tract0.linkage51602.clusters.bed	858	1	858	858	858	858	2	81.7	81.7	100	49	11	0	0	60	0	0	60	0	WT	60	wt_bedpe/harbinger_model_1_BVPY791_1_BVPY791_R1.recip.midpoint.bed.tract0.linkage51602.clusters.bed_39	0	51602	10-100 bp	transformed_10-100 bp	2.9334872878487053	2.9334872878487053	1.7781512503836436	donor	wt_bedpe/harbinger_model_1_BVPY791_1_BVPY791_R1.recip.midpoint.bed.tract0.linkage51602.clusters.bed_5
40	PY79	3348886	4033458	harbinger_model_1_BVPY791_1_BVPY791_R1:3348886:4033458:.	0	0	0	0	0	0	interlinkage	0.561311	0.438689	684572	43.8689	wt_bedpe/harbinger_model_1_BVPY791_1_BVPY791_R1.recip.midpoint.bed.tract0.linkage51602.clusters.bed	12886.18539	108048.1332	819.5	1	2438900	9174253	713	65.6	90.5	98.2883	502852	51721	93988	118281	766842	212269	1126	766842	11718	WT	684572	wt_bedpe/harbinger_model_1_BVPY791_1_BVPY791_R1.recip.midpoint.bed.tract0.linkage51602.clusters.bed_40	0	51602	1000 bp+	interlinkage_1000 bp+	2.9135489579065177	4.110124375130368	5.835419131883109	recipient	wt_bedpe/harbinger_model_1_BVPY791_1_BVPY791_R1.recip.midpoint.bed.tract0.linkage51602.clusters.bed_0
41	PY79	0	193819	harbinger_model_2-3_2-3_R1_001:0:193819:.	0	0	0	0	0	0	interlinkage	0.554811	0.445189	193819	44.5189	wt_bedpe/harbinger_model_2-3_2-3_R1_001.recip.midpoint.bed.tract0.linkage51602.clusters.bed	8064.263889	23291.36259	2098.5	1	293798	1741666	217	83.3	93.8	88.6152	151680	9913	10418	10160	182171	20578	105	182171	22066	WT	193819	wt_bedpe/harbinger_model_2-3_2-3_R1_001.recip.midpoint.bed.tract0.linkage51602.clusters.bed_0	0	51602	1000 bp+	interlinkage_1000 bp+	3.321908973547509	3.906564730865014	5.287396348518114	recipient	wt_bedpe/harbinger_model_2-3_2-3_R1_001.recip.midpoint.bed.tract0.linkage51602.clusters.bed_0
42	PY79	193819	205580	harbinger_model_2-3_2-3_R1_001:193819:205580:0	193819	205580	0	1	0	1	transformed	0.579543	0.420457	11761	42.0457	wt_bedpe/harbinger_model_2-3_2-3_R1_001.recip.midpoint.bed.tract0.linkage51602.clusters.bed	2890.176471	5382.699865	437	1	22381	49117	18	57.6	92.6	100	8362	635	2752	2764	14513	5516	32	14513	0	WT	11761	wt_bedpe/harbinger_model_2-3_2-3_R1_001.recip.midpoint.bed.tract0.linkage51602.clusters.bed_1	0	51602	1000 bp+	transformed_1000 bp+	2.640481436970422	3.460924361	4.0704442499729465	donor	wt_bedpe/harbinger_model_2-3_2-3_R1_001.recip.midpoint.bed.tract0.linkage51602.clusters.bed_1
43	PY79	205580	205855	harbinger_model_2-3_2-3_R1_001:205580:205855:.	0	0	0	0	0	1	intralinkage	0.610909	0.389091	275	38.9091	wt_bedpe/harbinger_model_2-3_2-3_R1_001.recip.midpoint.bed.tract0.linkage51602.clusters.bed	437	1	437	437	437	437	2	90.2	90.2	100	248	27	0	0	275	0	0	275	0	WT	275	wt_bedpe/harbinger_model_2-3_2-3_R1_001.recip.midpoint.bed.tract0.linkage51602.clusters.bed_2	0	51602	100-1000 bp	intralinkage_100-1000 bp	2.640481436970422	2.640481436970422	2.439332693830263	recipient	wt_bedpe/harbinger_model_2-3_2-3_R1_001.recip.midpoint.bed.tract0.linkage51602.clusters.bed_1
44	PY79	205855	207089	harbinger_model_2-3_2-3_R1_001:205855:207089:1	205855	207089	275	2	275	1	transformed	0.577796	0.422204	1234	42.220400000000005	wt_bedpe/harbinger_model_2-3_2-3_R1_001.recip.midpoint.bed.tract0.linkage51602.clusters.bed	433	5	433	429	437	865	3	86.8	87.1	100	1071	157	0	6	1234	6	1	1234	0	WT	1234	wt_bedpe/harbinger_model_2-3_2-3_R1_001.recip.midpoint.bed.tract0.linkage51602.clusters.bed_3	0	51602	1000 bp+	transformed_1000 bp+	2.6364878963533656	2.6364878963533656	3.091315159697223	donor	wt_bedpe/harbinger_model_2-3_2-3_R1_001.recip.midpoint.bed.tract0.linkage51602.clusters.bed_1
45	PY79	207089	228447	harbinger_model_2-3_2-3_R1_001:207089:228447:.	0	0	0	0	0	1	intralinkage	0.601601	0.398399	21358	39.8399	wt_bedpe/harbinger_model_2-3_2-3_R1_001.recip.midpoint.bed.tract0.linkage51602.clusters.bed	1912.791667	4745.103761	324	1	20681	45884	25	45.7	89.2	100	10797	1279	2268	9282	23626	11550	24	23626	0	WT	21358	wt_bedpe/harbinger_model_2-3_2-3_R1_001.recip.midpoint.bed.tract0.linkage51602.clusters.bed_4	0	51602	1000 bp+	intralinkage_1000 bp+	2.510545010206612	3.2816676711253883	4.329560582	recipient	wt_bedpe/harbinger_model_2-3_2-3_R1_001.recip.midpoint.bed.tract0.linkage51602.clusters.bed_1
46	PY79	228447	228458	harbinger_model_2-3_2-3_R1_001:228447:228458:2	228447	228458	21358	3	21358	1	transformed	0.818182	0.181818	11	18.1818	wt_bedpe/harbinger_model_2-3_2-3_R1_001.recip.midpoint.bed.tract0.linkage51602.clusters.bed	338	1	338	338	338	338	2	90.9	90.9	100	10	1	0	0	11	0	0	11	0	WT	11	wt_bedpe/harbinger_model_2-3_2-3_R1_001.recip.midpoint.bed.tract0.linkage51602.clusters.bed_5	0	51602	10-100 bp	transformed_10-100 bp	2.5289167002776547	2.5289167002776547	1.041392685158225	donor	wt_bedpe/harbinger_model_2-3_2-3_R1_001.recip.midpoint.bed.tract0.linkage51602.clusters.bed_1
47	PY79	228458	1490655	harbinger_model_2-3_2-3_R1_001:228458:1490655:.	0	0	0	0	0	0	interlinkage	0.555843	0.444157	1262197	44.4157	wt_bedpe/harbinger_model_2-3_2-3_R1_001.recip.midpoint.bed.tract0.linkage51602.clusters.bed	6086.1	28605.90286	783	1	547600	8275737	1361	68.1	90.5	99.2393	996658	102563	210167	153375	1462763	363542	2152	1462763	9601	WT	1262197	wt_bedpe/harbinger_model_2-3_2-3_R1_001.recip.midpoint.bed.tract0.linkage51602.clusters.bed_6	0	51602	1000 bp+	interlinkage_1000 bp+	2.8937617620579434	3.784339083922805	6.101127144	recipient	wt_bedpe/harbinger_model_2-3_2-3_R1_001.recip.midpoint.bed.tract0.linkage51602.clusters.bed_0
48	PY79	1490655	1490666	harbinger_model_2-3_2-3_R1_001:1490655:1490666:3	1490655	1490666	1262197	4	1262197	2	transformed	0.454545	0.545455	11	54.5455	wt_bedpe/harbinger_model_2-3_2-3_R1_001.recip.midpoint.bed.tract0.linkage51602.clusters.bed	1496	1	1496	1496	1496	1496	2	90.9	90.9	100	10	1	0	0	11	0	0	11	0	WT	11	wt_bedpe/harbinger_model_2-3_2-3_R1_001.recip.midpoint.bed.tract0.linkage51602.clusters.bed_7	0	51602	10-100 bp	transformed_10-100 bp	3.1749315935284423	3.1749315935284423	1.041392685158225	donor	wt_bedpe/harbinger_model_2-3_2-3_R1_001.recip.midpoint.bed.tract0.linkage51602.clusters.bed_2
49	PY79	1490666	4033458	harbinger_model_2-3_2-3_R1_001:1490666:4033458:.	0	0	0	0	0	0	interlinkage	0.564669	0.435331	2542792	43.533100000000005	wt_bedpe/harbinger_model_2-3_2-3_R1_001.recip.midpoint.bed.tract0.linkage51602.clusters.bed	8546.484091	61011.90158	934	1	2438900	22560079	2641	70.5	90.8	97.3819	1943571	192279	279452	340368	2755670	619820	3887	2755670	66574	WT	2542792	wt_bedpe/harbinger_model_2-3_2-3_R1_001.recip.midpoint.bed.tract0.linkage51602.clusters.bed_8	0	51602	1000 bp+	interlinkage_1000 bp+	2.970346876230093	3.9317874885391886	6.405310836405847	recipient	wt_bedpe/harbinger_model_2-3_2-3_R1_001.recip.midpoint.bed.tract0.linkage51602.clusters.bed_0
50	PY79	0	3327675	harbinger_model_2-7_2-7_R1_001:0:3327675:.	0	0	0	0	0	0	interlinkage	0.561991	0.438009	3327675	43.8009	wt_bedpe/harbinger_model_2-7_2-7_R1_001.recip.midpoint.bed.tract0.linkage51602.clusters.bed	6667.131743	27834.79486	946	1	697540	23478117	3523	70.9	90.9	97.3999	2590272	253222	410277	397658	3651429	807935	5062	3651429	86523	WT	3327675	wt_bedpe/harbinger_model_2-7_2-7_R1_001.recip.midpoint.bed.tract0.linkage51602.clusters.bed_0	0	51602	1000 bp+	interlinkage_1000 bp+	2.975891136401793	3.8239390369003705	6.522140903977176	recipient	wt_bedpe/harbinger_model_2-7_2-7_R1_001.recip.midpoint.bed.tract0.linkage51602.clusters.bed_0
51	PY79	3327675	3327811	harbinger_model_2-7_2-7_R1_001:3327675:3327811:0	3327675	3327811	0	1	0	1	transformed	0.477941	0.522059	136	52.20590000000001	wt_bedpe/harbinger_model_2-7_2-7_R1_001.recip.midpoint.bed.tract0.linkage51602.clusters.bed	5593	1	5593	5593	5593	5593	2	89.7	89.7	100	122	14	0	0	136	0	0	136	0	WT	136	wt_bedpe/harbinger_model_2-7_2-7_R1_001.recip.midpoint.bed.tract0.linkage51602.clusters.bed_1	0	51602	100-1000 bp	transformed_100-1000 bp	3.747644819328248	3.747644819328248	2.133538908370217	donor	wt_bedpe/harbinger_model_2-7_2-7_R1_001.recip.midpoint.bed.tract0.linkage51602.clusters.bed_1
52	PY79	3327811	3327817	harbinger_model_2-7_2-7_R1_001:3327811:3327817:.	0	0	0	0	0	1	intralinkage	0.666667	0.333333	6	33.3333	wt_bedpe/harbinger_model_2-7_2-7_R1_001.recip.midpoint.bed.tract0.linkage51602.clusters.bed	5593	1	5593	5593	5593	5593	2	83.3	83.3	100	5	1	0	0	6	0	0	6	0	WT	6	wt_bedpe/harbinger_model_2-7_2-7_R1_001.recip.midpoint.bed.tract0.linkage51602.clusters.bed_2	0	51602	0-10 bp	intralinkage_0-10 bp	3.747644819328248	3.747644819328248	0.7781512503836436	recipient	wt_bedpe/harbinger_model_2-7_2-7_R1_001.recip.midpoint.bed.tract0.linkage51602.clusters.bed_1
53	PY79	3327817	3329191	harbinger_model_2-7_2-7_R1_001:3327817:3329191:1	3327817	3329191	6	2	6	1	transformed	0.535662	0.464338	1374	46.4338	wt_bedpe/harbinger_model_2-7_2-7_R1_001.recip.midpoint.bed.tract0.linkage51602.clusters.bed	4279	1315	4279	2965	5593	8557	3	92.5	92.6	100	1274	99	4	1	1378	5	3	1378	0	WT	1374	wt_bedpe/harbinger_model_2-7_2-7_R1_001.recip.midpoint.bed.tract0.linkage51602.clusters.bed_3	0	51602	1000 bp+	transformed_1000 bp+	3.6313422864839326	3.6313422864839326	3.137986732723532	donor	wt_bedpe/harbinger_model_2-7_2-7_R1_001.recip.midpoint.bed.tract0.linkage51602.clusters.bed_1
54	PY79	3329191	3329223	harbinger_model_2-7_2-7_R1_001:3329191:3329223:.	0	0	0	0	0	1	intralinkage	0.40625	0.59375	32	59.375	wt_bedpe/harbinger_model_2-7_2-7_R1_001.recip.midpoint.bed.tract0.linkage51602.clusters.bed	2965	1	2965	2965	2965	2965	2	96.9	96.9	100	31	1	0	0	32	0	0	32	0	WT	32	wt_bedpe/harbinger_model_2-7_2-7_R1_001.recip.midpoint.bed.tract0.linkage51602.clusters.bed_4	0	51602	10-100 bp	intralinkage_10-100 bp	3.4720246977002813	3.4720246977002813	1.505149978319906	recipient	wt_bedpe/harbinger_model_2-7_2-7_R1_001.recip.midpoint.bed.tract0.linkage51602.clusters.bed_1
55	PY79	3329223	3329362	harbinger_model_2-7_2-7_R1_001:3329223:3329362:2	3329223	3329362	32	3	32	1	transformed	0.561151	0.438849	139	43.8849	wt_bedpe/harbinger_model_2-7_2-7_R1_001.recip.midpoint.bed.tract0.linkage51602.clusters.bed	2965	1	2965	2965	2965	2965	2	92.1	92.1	100	128	11	0	0	139	0	0	139	0	WT	139	wt_bedpe/harbinger_model_2-7_2-7_R1_001.recip.midpoint.bed.tract0.linkage51602.clusters.bed_5	0	51602	100-1000 bp	transformed_100-1000 bp	3.4720246977002813	3.4720246977002813	2.143014800254095	donor	wt_bedpe/harbinger_model_2-7_2-7_R1_001.recip.midpoint.bed.tract0.linkage51602.clusters.bed_1
56	PY79	3329362	3329375	harbinger_model_2-7_2-7_R1_001:3329362:3329375:.	0	0	0	0	0	1	intralinkage	0.538462	0.461538	13	46.1538	wt_bedpe/harbinger_model_2-7_2-7_R1_001.recip.midpoint.bed.tract0.linkage51602.clusters.bed	2965	1	2965	2965	2965	2965	2	92.3	92.3	100	12	1	0	0	13	0	0	13	0	WT	13	wt_bedpe/harbinger_model_2-7_2-7_R1_001.recip.midpoint.bed.tract0.linkage51602.clusters.bed_6	0	51602	10-100 bp	intralinkage_10-100 bp	3.4720246977002813	3.4720246977002813	1.1139433523068367	recipient	wt_bedpe/harbinger_model_2-7_2-7_R1_001.recip.midpoint.bed.tract0.linkage51602.clusters.bed_1
57	PY79	3329375	3329685	harbinger_model_2-7_2-7_R1_001:3329375:3329685:3	3329375	3329685	13	4	13	1	transformed	0.477419	0.522581	310	52.2581	wt_bedpe/harbinger_model_2-7_2-7_R1_001.recip.midpoint.bed.tract0.linkage51602.clusters.bed	2965	1	2965	2965	2965	2965	2	88.4	88.4	100	274	36	0	0	310	0	0	310	0	WT	310	wt_bedpe/harbinger_model_2-7_2-7_R1_001.recip.midpoint.bed.tract0.linkage51602.clusters.bed_7	0	51602	100-1000 bp	transformed_100-1000 bp	3.4720246977002813	3.4720246977002813	2.4913616938342726	donor	wt_bedpe/harbinger_model_2-7_2-7_R1_001.recip.midpoint.bed.tract0.linkage51602.clusters.bed_1
58	PY79	3329685	3329969	harbinger_model_2-7_2-7_R1_001:3329685:3329969:.	0	0	0	0	0	1	intralinkage	0.510563	0.489437	284	48.9437	wt_bedpe/harbinger_model_2-7_2-7_R1_001.recip.midpoint.bed.tract0.linkage51602.clusters.bed	2965	1	2965	2965	2965	2965	2	90.1	90.1	100	256	28	0	0	284	0	0	284	0	WT	284	wt_bedpe/harbinger_model_2-7_2-7_R1_001.recip.midpoint.bed.tract0.linkage51602.clusters.bed_8	0	51602	100-1000 bp	intralinkage_100-1000 bp	3.4720246977002813	3.4720246977002813	2.453318340047037	recipient	wt_bedpe/harbinger_model_2-7_2-7_R1_001.recip.midpoint.bed.tract0.linkage51602.clusters.bed_1
59	PY79	3329969	3330321	harbinger_model_2-7_2-7_R1_001:3329969:3330321:4	3329969	3330321	284	5	284	1	transformed	0.463068	0.536932	352	53.6932	wt_bedpe/harbinger_model_2-7_2-7_R1_001.recip.midpoint.bed.tract0.linkage51602.clusters.bed	2965	1	2965	2965	2965	2965	2	92.6	93.1	100	326	23	0	3	352	3	1	352	0	WT	352	wt_bedpe/harbinger_model_2-7_2-7_R1_001.recip.midpoint.bed.tract0.linkage51602.clusters.bed_9	0	51602	100-1000 bp	transformed_100-1000 bp	3.4720246977002813	3.4720246977002813	2.546542663478131	donor	wt_bedpe/harbinger_model_2-7_2-7_R1_001.recip.midpoint.bed.tract0.linkage51602.clusters.bed_1
60	PY79	3330321	3333411	harbinger_model_2-7_2-7_R1_001:3330321:3333411:.	0	0	0	0	0	1	intralinkage	0.5411	0.4589	3090	45.89	wt_bedpe/harbinger_model_2-7_2-7_R1_001.recip.midpoint.bed.tract0.linkage51602.clusters.bed	1793.4	2159.218951	241	102	5522	8963	6	72.6	91	100	2806	277	773	7	3863	780	2	3863	0	WT	3090	wt_bedpe/harbinger_model_2-7_2-7_R1_001.recip.midpoint.bed.tract0.linkage51602.clusters.bed_10	0	51602	1000 bp+	intralinkage_1000 bp+	2.3820170425748683	3.2536771654229244	3.4899584794248346	recipient	wt_bedpe/harbinger_model_2-7_2-7_R1_001.recip.midpoint.bed.tract0.linkage51602.clusters.bed_1
61	PY79	3333411	3336264	harbinger_model_2-7_2-7_R1_001:3333411:3336264:5	3333411	3336264	3090	6	3090	1	transformed	0.501227	0.498773	2853	49.877300000000005	wt_bedpe/harbinger_model_2-7_2-7_R1_001.recip.midpoint.bed.tract0.linkage51602.clusters.bed	288	107.609099	231.5	217	472	1149	5	90.9	90.9	100	2592	261	0	0	2853	0	0	2853	0	WT	2853	wt_bedpe/harbinger_model_2-7_2-7_R1_001.recip.midpoint.bed.tract0.linkage51602.clusters.bed_11	0	51602	1000 bp+	transformed_1000 bp+	2.364550995353972	2.459392487759231	3.4553017716570764	donor	wt_bedpe/harbinger_model_2-7_2-7_R1_001.recip.midpoint.bed.tract0.linkage51602.clusters.bed_1
62	PY79	3336264	3344919	harbinger_model_2-7_2-7_R1_001:3336264:3344919:.	0	0	0	0	0	1	intralinkage	0.518313	0.481687	8655	48.1687	wt_bedpe/harbinger_model_2-7_2-7_R1_001.recip.midpoint.bed.tract0.linkage51602.clusters.bed	219.6666667	98.97732164	199	122	447	1969	10	90.2	90.3	100	7815	840	6	0	8661	6	2	8661	0	WT	8655	wt_bedpe/harbinger_model_2-7_2-7_R1_001.recip.midpoint.bed.tract0.linkage51602.clusters.bed_12	0	51602	1000 bp+	intralinkage_1000 bp+	2.298853076409707	2.341764159940249	3.9372670722114127	recipient	wt_bedpe/harbinger_model_2-7_2-7_R1_001.recip.midpoint.bed.tract0.linkage51602.clusters.bed_1
63	PY79	3344919	3347485	harbinger_model_2-7_2-7_R1_001:3344919:3347485:6	3344919	3347485	8655	7	8655	1	transformed	0.537412	0.462588	2566	46.2588	wt_bedpe/harbinger_model_2-7_2-7_R1_001.recip.midpoint.bed.tract0.linkage51602.clusters.bed	314.3333333	3.357022604	316	311	316	941	4	92	92.3	100	2370	195	9	1	2575	10	4	2575	0	WT	2566	wt_bedpe/harbinger_model_2-7_2-7_R1_001.recip.midpoint.bed.tract0.linkage51602.clusters.bed_13	0	51602	1000 bp+	transformed_1000 bp+	2.499687082618404	2.497390437971611	3.4092566520389096	donor	wt_bedpe/harbinger_model_2-7_2-7_R1_001.recip.midpoint.bed.tract0.linkage51602.clusters.bed_1
64	PY79	3347485	3378917	harbinger_model_2-7_2-7_R1_001:3347485:3378917:.	0	0	0	0	0	1	intralinkage	0.562675	0.437325	31432	43.7325	wt_bedpe/harbinger_model_2-7_2-7_R1_001.recip.midpoint.bed.tract0.linkage51602.clusters.bed	1490.21875	5685.745024	157	1	32822	47656	33	45.1	90.2	100	14454	1529	594	15449	32026	16043	36	32026	0	WT	31432	wt_bedpe/harbinger_model_2-7_2-7_R1_001.recip.midpoint.bed.tract0.linkage51602.clusters.bed_14	0	51602	1000 bp+	intralinkage_1000 bp+	2.1958996524092336	3.1732500234088405	4.497372016	recipient	wt_bedpe/harbinger_model_2-7_2-7_R1_001.recip.midpoint.bed.tract0.linkage51602.clusters.bed_1
65	PY79	3378917	3380534	harbinger_model_2-7_2-7_R1_001:3378917:3380534:7	3378917	3380534	31432	8	31432	1	transformed	0.591837	0.408163	1617	40.8163	wt_bedpe/harbinger_model_2-7_2-7_R1_001.recip.midpoint.bed.tract0.linkage51602.clusters.bed	2770	3121.033013	615	513	7182	8308	4	90.3	90.8	100	1471	145	12	1	1629	13	4	1629	0	WT	1617	wt_bedpe/harbinger_model_2-7_2-7_R1_001.recip.midpoint.bed.tract0.linkage51602.clusters.bed_15	0	51602	1000 bp+	transformed_1000 bp+	2.788875115775417	3.4424797690644486	3.208710019906401	donor	wt_bedpe/harbinger_model_2-7_2-7_R1_001.recip.midpoint.bed.tract0.linkage51602.clusters.bed_1
66	PY79	3380534	3383953	harbinger_model_2-7_2-7_R1_001:3380534:3383953:.	0	0	0	0	0	1	intralinkage	0.568587	0.431413	3419	43.1413	wt_bedpe/harbinger_model_2-7_2-7_R1_001.recip.midpoint.bed.tract0.linkage51602.clusters.bed	3042.333333	2928.196649	982	963	7182	9125	4	89.1	89.2	100	3050	368	3	1	3422	4	3	3422	0	WT	3419	wt_bedpe/harbinger_model_2-7_2-7_R1_001.recip.midpoint.bed.tract0.linkage51602.clusters.bed_16	0	51602	1000 bp+	intralinkage_1000 bp+	2.992111488	3.4832067957628974	3.5338991007965945	recipient	wt_bedpe/harbinger_model_2-7_2-7_R1_001.recip.midpoint.bed.tract0.linkage51602.clusters.bed_1
67	PY79	3383953	3384045	harbinger_model_2-7_2-7_R1_001:3383953:3384045:8	3383953	3384045	3419	9	3419	1	transformed	0.521739	0.478261	92	47.8261	wt_bedpe/harbinger_model_2-7_2-7_R1_001.recip.midpoint.bed.tract0.linkage51602.clusters.bed	963	1	963	963	963	963	2	92.4	92.4	100	85	7	0	0	92	0	0	92	0	WT	92	wt_bedpe/harbinger_model_2-7_2-7_R1_001.recip.midpoint.bed.tract0.linkage51602.clusters.bed_17	0	51602	10-100 bp	transformed_10-100 bp	2.9836262871245345	2.9836262871245345	1.9637878273455556	donor	wt_bedpe/harbinger_model_2-7_2-7_R1_001.recip.midpoint.bed.tract0.linkage51602.clusters.bed_1
68	PY79	3384045	3385673	harbinger_model_2-7_2-7_R1_001:3384045:3385673:.	0	0	0	0	0	1	intralinkage	0.552826	0.447174	1628	44.717400000000005	wt_bedpe/harbinger_model_2-7_2-7_R1_001.recip.midpoint.bed.tract0.linkage51602.clusters.bed	849.6666667	81.15540461	795	791	963	2547	4	90	90	100	1466	162	0	0	1628	0	0	1628	0	WT	1628	wt_bedpe/harbinger_model_2-7_2-7_R1_001.recip.midpoint.bed.tract0.linkage51602.clusters.bed_18	0	51602	1000 bp+	intralinkage_1000 bp+	2.9003671286564705	2.929248580766643	3.2116544005531824	recipient	wt_bedpe/harbinger_model_2-7_2-7_R1_001.recip.midpoint.bed.tract0.linkage51602.clusters.bed_1
69	PY79	3385673	3385786	harbinger_model_2-7_2-7_R1_001:3385673:3385786:9	3385673	3385786	1628	10	1628	1	transformed	0.548673	0.451327	113	45.1327	wt_bedpe/harbinger_model_2-7_2-7_R1_001.recip.midpoint.bed.tract0.linkage51602.clusters.bed	795	1	795	795	795	795	2	91.2	91.2	100	103	10	0	0	113	0	0	113	0	WT	113	wt_bedpe/harbinger_model_2-7_2-7_R1_001.recip.midpoint.bed.tract0.linkage51602.clusters.bed_19	0	51602	100-1000 bp	transformed_100-1000 bp	2.9003671286564705	2.9003671286564705	2.053078443	donor	wt_bedpe/harbinger_model_2-7_2-7_R1_001.recip.midpoint.bed.tract0.linkage51602.clusters.bed_1
70	PY79	3385786	3388509	harbinger_model_2-7_2-7_R1_001:3385786:3388509:.	0	0	0	0	0	1	intralinkage	0.575101	0.424899	2723	42.489900000000006	wt_bedpe/harbinger_model_2-7_2-7_R1_001.recip.midpoint.bed.tract0.linkage51602.clusters.bed	6666.166667	4788.921623	7577	498	13610	39992	7	92.3	92.3	100	2514	207	2	2	2725	4	4	2725	0	WT	2723	wt_bedpe/harbinger_model_2-7_2-7_R1_001.recip.midpoint.bed.tract0.linkage51602.clusters.bed_20	0	51602	1000 bp+	intralinkage_1000 bp+	3.879497287249429	3.823876167658378	3.4350476413399647	recipient	wt_bedpe/harbinger_model_2-7_2-7_R1_001.recip.midpoint.bed.tract0.linkage51602.clusters.bed_1
71	PY79	3388509	3388528	harbinger_model_2-7_2-7_R1_001:3388509:3388528:10	3388509	3388528	2723	11	2723	1	transformed	0.578947	0.421053	19	42.1053	wt_bedpe/harbinger_model_2-7_2-7_R1_001.recip.midpoint.bed.tract0.linkage51602.clusters.bed	9940	1	9940	9940	9940	9940	2	94.7	94.7	100	18	1	0	0	19	0	0	19	0	WT	19	wt_bedpe/harbinger_model_2-7_2-7_R1_001.recip.midpoint.bed.tract0.linkage51602.clusters.bed_21	0	51602	10-100 bp	transformed_10-100 bp	3.997386384397313	3.997386384397313	1.2787536009528289	donor	wt_bedpe/harbinger_model_2-7_2-7_R1_001.recip.midpoint.bed.tract0.linkage51602.clusters.bed_1
72	PY79	3388528	3394393	harbinger_model_2-7_2-7_R1_001:3388528:3394393:.	0	0	0	0	0	1	intralinkage	0.576982	0.423018	5865	42.3018	wt_bedpe/harbinger_model_2-7_2-7_R1_001.recip.midpoint.bed.tract0.linkage51602.clusters.bed	10412.83333	5669.969113	9726	1587	21022	62472	7	92.3	93	100	5434	398	22	33	5887	55	14	5887	0	WT	5865	wt_bedpe/harbinger_model_2-7_2-7_R1_001.recip.midpoint.bed.tract0.linkage51602.clusters.bed_22	0	51602	1000 bp+	intralinkage_1000 bp+	3.987934265232159	4.017568917037901	3.768268016451548	recipient	wt_bedpe/harbinger_model_2-7_2-7_R1_001.recip.midpoint.bed.tract0.linkage51602.clusters.bed_1
73	PY79	3394393	3404088	harbinger_model_2-7_2-7_R1_001:3394393:3404088:11	3394393	3404088	5865	12	5865	1	transformed	0.567612	0.432388	9695	43.2388	wt_bedpe/harbinger_model_2-7_2-7_R1_001.recip.midpoint.bed.tract0.linkage51602.clusters.bed	13028.4	12712.9094	9163	1427	39816	130275	11	47.3	90	100	6726	727	4523	2242	14218	6765	18	14218	0	WT	9695	wt_bedpe/harbinger_model_2-7_2-7_R1_001.recip.midpoint.bed.tract0.linkage51602.clusters.bed_23	0	51602	1000 bp+	transformed_1000 bp+	3.962037686565013	4.114891083875486	3.986547813414724	donor	wt_bedpe/harbinger_model_2-7_2-7_R1_001.recip.midpoint.bed.tract0.linkage51602.clusters.bed_1
74	PY79	3404088	4033458	harbinger_model_2-7_2-7_R1_001:3404088:4033458:.	0	0	0	0	0	0	interlinkage	0.560881	0.439118	629370	43.9118	wt_bedpe/harbinger_model_2-7_2-7_R1_001.recip.midpoint.bed.tract0.linkage51602.clusters.bed	13541.95745	112341.2471	822	1	2438900	8909951	659	66.4	90.5	98.1381	468803	48292	88832	100557	706484	189389	1049	706484	11718	WT	629370	wt_bedpe/harbinger_model_2-7_2-7_R1_001.recip.midpoint.bed.tract0.linkage51602.clusters.bed_24	0	51602	1000 bp+	interlinkage_1000 bp+	2.9148718175400505	4.131681444872775	5.798906037679564	recipient	wt_bedpe/harbinger_model_2-7_2-7_R1_001.recip.midpoint.bed.tract0.linkage51602.clusters.bed_0
75	PY79	0	409977	harbinger_model_2_BVPY792_2_BVPY792_R1_001:0:409977:.	0	0	0	0	0	0	interlinkage	0.551155	0.448845	409977	44.8845	wt_bedpe/harbinger_model_2_BVPY792_2_BVPY792_R1_001.recip.midpoint.bed.tract0.linkage51602.clusters.bed	7359.496386	24529.697	1069	1	302277	3053777	416	71.9	92	94.6177	307200	26304	39589	54407	427500	93996	462	427500	22066	WT	409977	wt_bedpe/harbinger_model_2_BVPY792_2_BVPY792_R1_001.recip.midpoint.bed.tract0.linkage51602.clusters.bed_0	0	51602	1000 bp+	interlinkage_1000 bp+	3.028977705208778	3.866848096366781	5.612759493175181	recipient	wt_bedpe/harbinger_model_2_BVPY792_2_BVPY792_R1_001.recip.midpoint.bed.tract0.linkage51602.clusters.bed_0
76	PY79	409977	413991	harbinger_model_2_BVPY792_2_BVPY792_R1_001:409977:413991:0	409977	413991	0	1	0	1	transformed	0.547085	0.452915	4014	45.2915	wt_bedpe/harbinger_model_2_BVPY792_2_BVPY792_R1_001.recip.midpoint.bed.tract0.linkage51602.clusters.bed	536.2	563.5248083	191	71	1547	2677	6	92.1	92.1	100	3698	315	2	1	4016	3	2	4016	0	WT	4014	wt_bedpe/harbinger_model_2_BVPY792_2_BVPY792_R1_001.recip.midpoint.bed.tract0.linkage51602.clusters.bed_1	0	51602	1000 bp+	transformed_1000 bp+	2.281033367247728	2.7293268096468606	3.6035773681514662	donor	wt_bedpe/harbinger_model_2_BVPY792_2_BVPY792_R1_001.recip.midpoint.bed.tract0.linkage51602.clusters.bed_1
77	PY79	413991	414770	harbinger_model_2_BVPY792_2_BVPY792_R1_001:413991:414770:.	0	0	0	0	0	1	intralinkage	0.54172	0.45828	779	45.828	wt_bedpe/harbinger_model_2_BVPY792_2_BVPY792_R1_001.recip.midpoint.bed.tract0.linkage51602.clusters.bed	162.5	29.5	162.5	134	191	324	3	93.6	93.6	100	729	50	0	0	779	0	0	779	0	WT	779	wt_bedpe/harbinger_model_2_BVPY792_2_BVPY792_R1_001.recip.midpoint.bed.tract0.linkage51602.clusters.bed_2	0	51602	100-1000 bp	intralinkage_100-1000 bp	2.210853365314893	2.210853365314893	2.8915374576725643	recipient	wt_bedpe/harbinger_model_2_BVPY792_2_BVPY792_R1_001.recip.midpoint.bed.tract0.linkage51602.clusters.bed_1
78	PY79	414770	415098	harbinger_model_2_BVPY792_2_BVPY792_R1_001:414770:415098:1	414770	415098	779	2	779	1	transformed	0.469512	0.530488	328	53.04879999999999	wt_bedpe/harbinger_model_2_BVPY792_2_BVPY792_R1_001.recip.midpoint.bed.tract0.linkage51602.clusters.bed	159	26	159	134	184	317	3	86.9	86.9	100	285	43	0	0	328	0	0	328	0	WT	328	wt_bedpe/harbinger_model_2_BVPY792_2_BVPY792_R1_001.recip.midpoint.bed.tract0.linkage51602.clusters.bed_3	0	51602	100-1000 bp	transformed_100-1000 bp	2.2013971243204518	2.2013971243204518	2.515873843711679	donor	wt_bedpe/harbinger_model_2_BVPY792_2_BVPY792_R1_001.recip.midpoint.bed.tract0.linkage51602.clusters.bed_1
79	PY79	415098	996209	harbinger_model_2_BVPY792_2_BVPY792_R1_001:415098:996209:.	0	0	0	0	0	0	interlinkage	0.557002	0.442998	581111	44.2998	wt_bedpe/harbinger_model_2_BVPY792_2_BVPY792_R1_001.recip.midpoint.bed.tract0.linkage51602.clusters.bed	4626.113293	19387.64247	631.5	1	254771	3061826	663	60.9	90.7	98.508	438174	44083	147557	90184	719998	237741	979	719998	8670	WT	581111	wt_bedpe/harbinger_model_2_BVPY792_2_BVPY792_R1_001.recip.midpoint.bed.tract0.linkage51602.clusters.bed_4	0	51602	1000 bp+	interlinkage_1000 bp+	2.8003733548913496	3.6652162643883943	5.764259096388844	recipient	wt_bedpe/harbinger_model_2_BVPY792_2_BVPY792_R1_001.recip.midpoint.bed.tract0.linkage51602.clusters.bed_0
80	PY79	996209	996231	harbinger_model_2_BVPY792_2_BVPY792_R1_001:996209:996231:2	996209	996231	581111	3	581111	2	transformed	0.545455	0.454545	22	45.4545	wt_bedpe/harbinger_model_2_BVPY792_2_BVPY792_R1_001.recip.midpoint.bed.tract0.linkage51602.clusters.bed	24519	1	24519	24519	24519	24519	2	95.5	95.5	100	21	1	0	0	22	0	0	22	0	WT	22	wt_bedpe/harbinger_model_2_BVPY792_2_BVPY792_R1_001.recip.midpoint.bed.tract0.linkage51602.clusters.bed_5	0	51602	10-100 bp	transformed_10-100 bp	4.389502753638463	4.389502753638463	1.3424226808222062	donor	wt_bedpe/harbinger_model_2_BVPY792_2_BVPY792_R1_001.recip.midpoint.bed.tract0.linkage51602.clusters.bed_2
81	PY79	996231	996473	harbinger_model_2_BVPY792_2_BVPY792_R1_001:996231:996473:.	0	0	0	0	0	2	intralinkage	0.578512	0.421488	242	42.1488	wt_bedpe/harbinger_model_2_BVPY792_2_BVPY792_R1_001.recip.midpoint.bed.tract0.linkage51602.clusters.bed	24519	1	24519	24519	24519	24519	2	98.3	98.3	100	238	4	0	0	242	0	0	242	0	WT	242	wt_bedpe/harbinger_model_2_BVPY792_2_BVPY792_R1_001.recip.midpoint.bed.tract0.linkage51602.clusters.bed_6	0	51602	100-1000 bp	intralinkage_100-1000 bp	4.389502753638463	4.389502753638463	2.383815365980431	recipient	wt_bedpe/harbinger_model_2_BVPY792_2_BVPY792_R1_001.recip.midpoint.bed.tract0.linkage51602.clusters.bed_2
82	PY79	996473	996517	harbinger_model_2_BVPY792_2_BVPY792_R1_001:996473:996517:3	996473	996517	242	4	242	2	transformed	0.727273	0.272727	44	27.2727	wt_bedpe/harbinger_model_2_BVPY792_2_BVPY792_R1_001.recip.midpoint.bed.tract0.linkage51602.clusters.bed	28124	1	28124	28124	28124	28124	2	97.7	97.7	100	43	1	0	0	44	0	0	44	0	WT	44	wt_bedpe/harbinger_model_2_BVPY792_2_BVPY792_R1_001.recip.midpoint.bed.tract0.linkage51602.clusters.bed_7	0	51602	10-100 bp	transformed_10-100 bp	4.449077089263317	4.449077089263317	1.6434526764861874	donor	wt_bedpe/harbinger_model_2_BVPY792_2_BVPY792_R1_001.recip.midpoint.bed.tract0.linkage51602.clusters.bed_2
83	PY79	996517	1004499	harbinger_model_2_BVPY792_2_BVPY792_R1_001:996517:1004499:.	0	0	0	0	0	2	intralinkage	0.550238	0.449762	7982	44.9762	wt_bedpe/harbinger_model_2_BVPY792_2_BVPY792_R1_001.recip.midpoint.bed.tract0.linkage51602.clusters.bed	26694.9	44983.00577	2799.5	393	143953	266940	11	89.7	90.3	100	7177	755	20	50	8002	70	14	8002	0	WT	7982	wt_bedpe/harbinger_model_2_BVPY792_2_BVPY792_R1_001.recip.midpoint.bed.tract0.linkage51602.clusters.bed_8	0	51602	1000 bp+	intralinkage_1000 bp+	3.4470804718310024	4.426428298315129	3.902111723448004	recipient	wt_bedpe/harbinger_model_2_BVPY792_2_BVPY792_R1_001.recip.midpoint.bed.tract0.linkage51602.clusters.bed_2
84	PY79	1004499	1004539	harbinger_model_2_BVPY792_2_BVPY792_R1_001:1004499:1004539:4	1004499	1004539	7982	5	7982	2	transformed	0.55	0.45	40	45	wt_bedpe/harbinger_model_2_BVPY792_2_BVPY792_R1_001.recip.midpoint.bed.tract0.linkage51602.clusters.bed	8584	1	8584	8584	8584	8584	2	90	90	100	36	4	0	0	40	0	0	40	0	WT	40	wt_bedpe/harbinger_model_2_BVPY792_2_BVPY792_R1_001.recip.midpoint.bed.tract0.linkage51602.clusters.bed_9	0	51602	10-100 bp	transformed_10-100 bp	3.933689708957895	3.933689708957895	1.6020599913279625	donor	wt_bedpe/harbinger_model_2_BVPY792_2_BVPY792_R1_001.recip.midpoint.bed.tract0.linkage51602.clusters.bed_2
85	PY79	1004539	1006349	harbinger_model_2_BVPY792_2_BVPY792_R1_001:1004539:1006349:.	0	0	0	0	0	2	intralinkage	0.559668	0.440331	1810	44.0331	wt_bedpe/harbinger_model_2_BVPY792_2_BVPY792_R1_001.recip.midpoint.bed.tract0.linkage51602.clusters.bed	15782.66667	16401.90701	8584	287	38477	47346	4	89.4	89.4	100	1619	191	1	0	1811	1	1	1811	0	WT	1810	wt_bedpe/harbinger_model_2_BVPY792_2_BVPY792_R1_001.recip.midpoint.bed.tract0.linkage51602.clusters.bed_10	0	51602	1000 bp+	intralinkage_1000 bp+	3.933689708957895	4.198180384312023	3.257678574869185	recipient	wt_bedpe/harbinger_model_2_BVPY792_2_BVPY792_R1_001.recip.midpoint.bed.tract0.linkage51602.clusters.bed_2
86	PY79	1006349	1007568	harbinger_model_2_BVPY792_2_BVPY792_R1_001:1006349:1007568:5	1006349	1007568	1810	6	1810	2	transformed	0.553733	0.446267	1219	44.6267	wt_bedpe/harbinger_model_2_BVPY792_2_BVPY792_R1_001.recip.midpoint.bed.tract0.linkage51602.clusters.bed	3673	3387	3673	287	7059	7345	3	88.5	88.5	100	1079	138	0	2	1219	2	2	1219	0	WT	1219	wt_bedpe/harbinger_model_2_BVPY792_2_BVPY792_R1_001.recip.midpoint.bed.tract0.linkage51602.clusters.bed_11	0	51602	1000 bp+	transformed_1000 bp+	3.5650209283452936	3.5650209283452936	3.0860037056183818	donor	wt_bedpe/harbinger_model_2_BVPY792_2_BVPY792_R1_001.recip.midpoint.bed.tract0.linkage51602.clusters.bed_2
87	PY79	1007568	1008788	harbinger_model_2_BVPY792_2_BVPY792_R1_001:1007568:1008788:.	0	0	0	0	0	2	intralinkage	0.562295	0.437705	1220	43.7705	wt_bedpe/harbinger_model_2_BVPY792_2_BVPY792_R1_001.recip.midpoint.bed.tract0.linkage51602.clusters.bed	10045	8809.776797	7059	1064	22012	30133	4	88.8	89.3	100	1089	125	7	6	1227	13	5	1227	0	WT	1220	wt_bedpe/harbinger_model_2_BVPY792_2_BVPY792_R1_001.recip.midpoint.bed.tract0.linkage51602.clusters.bed_12	0	51602	1000 bp+	intralinkage_1000 bp+	3.848743181895684	4.001949941084268	3.0863598306747484	recipient	wt_bedpe/harbinger_model_2_BVPY792_2_BVPY792_R1_001.recip.midpoint.bed.tract0.linkage51602.clusters.bed_2
88	PY79	1008788	1009335	harbinger_model_2_BVPY792_2_BVPY792_R1_001:1008788:1009335:6	1008788	1009335	1220	7	1220	2	transformed	0.533821	0.466179	547	46.6179	wt_bedpe/harbinger_model_2_BVPY792_2_BVPY792_R1_001.recip.midpoint.bed.tract0.linkage51602.clusters.bed	1064	1	1064	1064	1064	1064	2	91.4	91.4	100	500	47	0	0	547	0	0	547	0	WT	547	wt_bedpe/harbinger_model_2_BVPY792_2_BVPY792_R1_001.recip.midpoint.bed.tract0.linkage51602.clusters.bed_13	0	51602	100-1000 bp	transformed_100-1000 bp	3.026941627959029	3.026941627959029	2.737987326333431	donor	wt_bedpe/harbinger_model_2_BVPY792_2_BVPY792_R1_001.recip.midpoint.bed.tract0.linkage51602.clusters.bed_2
89	PY79	1009335	1009699	harbinger_model_2_BVPY792_2_BVPY792_R1_001:1009335:1009699:.	0	0	0	0	0	2	intralinkage	0.557692	0.442308	364	44.2308	wt_bedpe/harbinger_model_2_BVPY792_2_BVPY792_R1_001.recip.midpoint.bed.tract0.linkage51602.clusters.bed	1064	1	1064	1064	1064	1064	2	88.7	88.7	100	323	41	0	0	364	0	0	364	0	WT	364	wt_bedpe/harbinger_model_2_BVPY792_2_BVPY792_R1_001.recip.midpoint.bed.tract0.linkage51602.clusters.bed_14	0	51602	100-1000 bp	intralinkage_100-1000 bp	3.026941627959029	3.026941627959029	2.561101383649056	recipient	wt_bedpe/harbinger_model_2_BVPY792_2_BVPY792_R1_001.recip.midpoint.bed.tract0.linkage51602.clusters.bed_2
90	PY79	1009699	1009730	harbinger_model_2_BVPY792_2_BVPY792_R1_001:1009699:1009730:7	1009699	1009730	364	8	364	2	transformed	0.677419	0.322581	31	32.2581	wt_bedpe/harbinger_model_2_BVPY792_2_BVPY792_R1_001.recip.midpoint.bed.tract0.linkage51602.clusters.bed	1064	1	1064	1064	1064	1064	2	93.5	93.5	100	29	2	0	0	31	0	0	31	0	WT	31	wt_bedpe/harbinger_model_2_BVPY792_2_BVPY792_R1_001.recip.midpoint.bed.tract0.linkage51602.clusters.bed_15	0	51602	10-100 bp	transformed_10-100 bp	3.026941627959029	3.026941627959029	1.4913616938342726	donor	wt_bedpe/harbinger_model_2_BVPY792_2_BVPY792_R1_001.recip.midpoint.bed.tract0.linkage51602.clusters.bed_2
91	PY79	1009730	1009809	harbinger_model_2_BVPY792_2_BVPY792_R1_001:1009730:1009809:.	0	0	0	0	0	2	intralinkage	0.443038	0.556962	79	55.6962	wt_bedpe/harbinger_model_2_BVPY792_2_BVPY792_R1_001.recip.midpoint.bed.tract0.linkage51602.clusters.bed	1064	1	1064	1064	1064	1064	2	92.4	92.4	100	73	6	0	0	79	0	0	79	0	WT	79	wt_bedpe/harbinger_model_2_BVPY792_2_BVPY792_R1_001.recip.midpoint.bed.tract0.linkage51602.clusters.bed_16	0	51602	10-100 bp	intralinkage_10-100 bp	3.026941627959029	3.026941627959029	1.8976270912904412	recipient	wt_bedpe/harbinger_model_2_BVPY792_2_BVPY792_R1_001.recip.midpoint.bed.tract0.linkage51602.clusters.bed_2
92	PY79	1009809	1010777	harbinger_model_2_BVPY792_2_BVPY792_R1_001:1009809:1010777:8	1009809	1010777	79	9	79	2	transformed	0.535124	0.464876	968	46.4876	wt_bedpe/harbinger_model_2_BVPY792_2_BVPY792_R1_001.recip.midpoint.bed.tract0.linkage51602.clusters.bed	1083	20	1083	1064	1102	2165	3	91	91	100	881	87	0	0	968	0	0	968	0	WT	968	wt_bedpe/harbinger_model_2_BVPY792_2_BVPY792_R1_001.recip.midpoint.bed.tract0.linkage51602.clusters.bed_17	0	51602	100-1000 bp	transformed_100-1000 bp	3.0346284566253203	3.0346284566253203	2.9858753573083936	donor	wt_bedpe/harbinger_model_2_BVPY792_2_BVPY792_R1_001.recip.midpoint.bed.tract0.linkage51602.clusters.bed_2
93	PY79	1010777	1069819	harbinger_model_2_BVPY792_2_BVPY792_R1_001:1010777:1069819:.	0	0	0	0	0	0	interlinkage	0.555164	0.444836	59042	44.4836	wt_bedpe/harbinger_model_2_BVPY792_2_BVPY792_R1_001.recip.midpoint.bed.tract0.linkage51602.clusters.bed	5291.741935	12132.1124	1430.5	1	78279	328027	63	90	90.9	100	53646	5272	552	124	59594	676	74	59594	0	WT	59042	wt_bedpe/harbinger_model_2_BVPY792_2_BVPY792_R1_001.recip.midpoint.bed.tract0.linkage51602.clusters.bed_18	0	51602	1000 bp+	interlinkage_1000 bp+	3.1554878621412814	3.7235986565777712	4.771161060438499	recipient	wt_bedpe/harbinger_model_2_BVPY792_2_BVPY792_R1_001.recip.midpoint.bed.tract0.linkage51602.clusters.bed_0
94	PY79	1069819	1069944	harbinger_model_2_BVPY792_2_BVPY792_R1_001:1069819:1069944:9	1069819	1069944	59042	10	59042	3	transformed	0.48	0.52	125	52	wt_bedpe/harbinger_model_2_BVPY792_2_BVPY792_R1_001.recip.midpoint.bed.tract0.linkage51602.clusters.bed	3730	1	3730	3730	3730	3730	2	88.8	88.8	100	111	14	0	0	125	0	0	125	0	WT	125	wt_bedpe/harbinger_model_2_BVPY792_2_BVPY792_R1_001.recip.midpoint.bed.tract0.linkage51602.clusters.bed_19	0	51602	100-1000 bp	transformed_100-1000 bp	3.571708831808688	3.571708831808688	2.096910013008056	donor	wt_bedpe/harbinger_model_2_BVPY792_2_BVPY792_R1_001.recip.midpoint.bed.tract0.linkage51602.clusters.bed_3
95	PY79	1069944	1491535	harbinger_model_2_BVPY792_2_BVPY792_R1_001:1069944:1491535:.	0	0	0	0	0	0	interlinkage	0.562028	0.437972	421591	43.7972	wt_bedpe/harbinger_model_2_BVPY792_2_BVPY792_R1_001.recip.midpoint.bed.tract0.linkage51602.clusters.bed	7285.978166	38983.35932	1003.5	1	547600	3336521	459	76.9	90.3	99.7792	352684	37156	37884	30820	458544	68704	779	458544	931	WT	421591	wt_bedpe/harbinger_model_2_BVPY792_2_BVPY792_R1_001.recip.midpoint.bed.tract0.linkage51602.clusters.bed_20	0	51602	1000 bp+	interlinkage_1000 bp+	3.001517376823504	3.862487865451062	5.624891331113273	recipient	wt_bedpe/harbinger_model_2_BVPY792_2_BVPY792_R1_001.recip.midpoint.bed.tract0.linkage51602.clusters.bed_0
96	PY79	1491535	1491567	harbinger_model_2_BVPY792_2_BVPY792_R1_001:1491535:1491567:10	1491535	1491567	421591	11	421591	4	transformed	0.5	0.5	32	50	wt_bedpe/harbinger_model_2_BVPY792_2_BVPY792_R1_001.recip.midpoint.bed.tract0.linkage51602.clusters.bed	2677	1	2677	2677	2677	2677	2	96.9	96.9	100	31	1	0	0	32	0	0	32	0	WT	32	wt_bedpe/harbinger_model_2_BVPY792_2_BVPY792_R1_001.recip.midpoint.bed.tract0.linkage51602.clusters.bed_21	0	51602	10-100 bp	transformed_10-100 bp	3.4276483711869328	3.4276483711869328	1.505149978319906	donor	wt_bedpe/harbinger_model_2_BVPY792_2_BVPY792_R1_001.recip.midpoint.bed.tract0.linkage51602.clusters.bed_4
97	PY79	1491567	1495241	harbinger_model_2_BVPY792_2_BVPY792_R1_001:1491567:1495241:.	0	0	0	0	0	4	intralinkage	0.558519	0.441481	3674	44.1481	wt_bedpe/harbinger_model_2_BVPY792_2_BVPY792_R1_001.recip.midpoint.bed.tract0.linkage51602.clusters.bed	12065	8732.324785	11597	2677	22389	48257	5	96.4	96.5	100	3546	128	3	0	3677	3	1	3677	0	WT	3674	wt_bedpe/harbinger_model_2_BVPY792_2_BVPY792_R1_001.recip.midpoint.bed.tract0.linkage51602.clusters.bed_22	0	51602	1000 bp+	intralinkage_1000 bp+	4.064345657162171	4.081527326244805	3.565139151969789	recipient	wt_bedpe/harbinger_model_2_BVPY792_2_BVPY792_R1_001.recip.midpoint.bed.tract0.linkage51602.clusters.bed_4
98	PY79	1495241	1495276	harbinger_model_2_BVPY792_2_BVPY792_R1_001:1495241:1495276:11	1495241	1495276	3674	12	3674	4	transformed	0.657143	0.342857	35	34.285700000000006	wt_bedpe/harbinger_model_2_BVPY792_2_BVPY792_R1_001.recip.midpoint.bed.tract0.linkage51602.clusters.bed	22389	1	22389	22389	22389	22389	2	97.1	97.1	100	34	1	0	0	35	0	0	35	0	WT	35	wt_bedpe/harbinger_model_2_BVPY792_2_BVPY792_R1_001.recip.midpoint.bed.tract0.linkage51602.clusters.bed_23	0	51602	10-100 bp	transformed_10-100 bp	4.350034696340058	4.350034696340058	1.5440680443502757	donor	wt_bedpe/harbinger_model_2_BVPY792_2_BVPY792_R1_001.recip.midpoint.bed.tract0.linkage51602.clusters.bed_4
99	PY79	1495276	1497865	harbinger_model_2_BVPY792_2_BVPY792_R1_001:1495276:1497865:.	0	0	0	0	0	4	intralinkage	0.59521	0.40479	2589	40.479	wt_bedpe/harbinger_model_2_BVPY792_2_BVPY792_R1_001.recip.midpoint.bed.tract0.linkage51602.clusters.bed	12396	11851.87832	11534	547	25969	49581	5	61	91.6	100	2371	206	1300	12	3889	1312	11	3889	0	WT	2589	wt_bedpe/harbinger_model_2_BVPY792_2_BVPY792_R1_001.recip.midpoint.bed.tract0.linkage51602.clusters.bed_24	0	51602	1000 bp+	intralinkage_1000 bp+	4.061979947074878	4.093281567567246	3.413132050434872	recipient	wt_bedpe/harbinger_model_2_BVPY792_2_BVPY792_R1_001.recip.midpoint.bed.tract0.linkage51602.clusters.bed_4
100	PY79	1497865	1497890	harbinger_model_2_BVPY792_2_BVPY792_R1_001:1497865:1497890:12	1497865	1497890	2589	13	2589	4	transformed	0.6	0.4	25	40	wt_bedpe/harbinger_model_2_BVPY792_2_BVPY792_R1_001.recip.midpoint.bed.tract0.linkage51602.clusters.bed	679	1	679	679	679	679	2	96	96	100	24	1	0	0	25	0	0	25	0	WT	25	wt_bedpe/harbinger_model_2_BVPY792_2_BVPY792_R1_001.recip.midpoint.bed.tract0.linkage51602.clusters.bed_25	0	51602	10-100 bp	transformed_10-100 bp	2.8318697742805017	2.8318697742805017	1.3979400086720375	donor	wt_bedpe/harbinger_model_2_BVPY792_2_BVPY792_R1_001.recip.midpoint.bed.tract0.linkage51602.clusters.bed_4
101	PY79	1497890	1500637	harbinger_model_2_BVPY792_2_BVPY792_R1_001:1497890:1500637:.	0	0	0	0	0	4	intralinkage	0.586822	0.413178	2747	41.3178	wt_bedpe/harbinger_model_2_BVPY792_2_BVPY792_R1_001.recip.midpoint.bed.tract0.linkage51602.clusters.bed	2356	1033.001357	2662	679	3542	11776	6	92.9	93.1	100	2558	183	7	6	2754	13	6	2754	0	WT	2747	wt_bedpe/harbinger_model_2_BVPY792_2_BVPY792_R1_001.recip.midpoint.bed.tract0.linkage51602.clusters.bed_26	0	51602	1000 bp+	intralinkage_1000 bp+	3.4252080511386565	3.372175286115064	3.438858659420562	recipient	wt_bedpe/harbinger_model_2_BVPY792_2_BVPY792_R1_001.recip.midpoint.bed.tract0.linkage51602.clusters.bed_4
102	PY79	1500637	1500652	harbinger_model_2_BVPY792_2_BVPY792_R1_001:1500637:1500652:13	1500637	1500652	2747	14	2747	4	transformed	0.733333	0.266667	15	26.6667	wt_bedpe/harbinger_model_2_BVPY792_2_BVPY792_R1_001.recip.midpoint.bed.tract0.linkage51602.clusters.bed	1743	1	1743	1743	1743	1743	2	93.3	93.3	100	14	1	0	0	15	0	0	15	0	WT	15	wt_bedpe/harbinger_model_2_BVPY792_2_BVPY792_R1_001.recip.midpoint.bed.tract0.linkage51602.clusters.bed_27	0	51602	10-100 bp	transformed_10-100 bp	3.2412973871099933	3.2412973871099933	1.1760912590556811	donor	wt_bedpe/harbinger_model_2_BVPY792_2_BVPY792_R1_001.recip.midpoint.bed.tract0.linkage51602.clusters.bed_4
103	PY79	1500652	1510471	harbinger_model_2_BVPY792_2_BVPY792_R1_001:1500652:1510471:.	0	0	0	0	0	4	intralinkage	0.581627	0.418373	9819	41.8373	wt_bedpe/harbinger_model_2_BVPY792_2_BVPY792_R1_001.recip.midpoint.bed.tract0.linkage51602.clusters.bed	5265.454545	12477.38659	333	14	44257	57910	12	75.8	89.4	100	8607	1003	1530	209	11349	1739	21	11349	0	WT	9819	wt_bedpe/harbinger_model_2_BVPY792_2_BVPY792_R1_001.recip.midpoint.bed.tract0.linkage51602.clusters.bed_28	0	51602	1000 bp+	intralinkage_1000 bp+	2.522444234	3.721435867993375	3.9920672600276665	recipient	wt_bedpe/harbinger_model_2_BVPY792_2_BVPY792_R1_001.recip.midpoint.bed.tract0.linkage51602.clusters.bed_4
104	PY79	1510471	1510494	harbinger_model_2_BVPY792_2_BVPY792_R1_001:1510471:1510494:14	1510471	1510494	9819	15	9819	4	transformed	0.565217	0.434783	23	43.4783	wt_bedpe/harbinger_model_2_BVPY792_2_BVPY792_R1_001.recip.midpoint.bed.tract0.linkage51602.clusters.bed	6596	1	6596	6596	6596	6596	2	95.7	95.7	100	22	1	0	0	23	0	0	23	0	WT	23	wt_bedpe/harbinger_model_2_BVPY792_2_BVPY792_R1_001.recip.midpoint.bed.tract0.linkage51602.clusters.bed_29	0	51602	10-100 bp	transformed_10-100 bp	3.819280646972481	3.819280646972481	1.3617278360175928	donor	wt_bedpe/harbinger_model_2_BVPY792_2_BVPY792_R1_001.recip.midpoint.bed.tract0.linkage51602.clusters.bed_4
105	PY79	1510494	3250298	harbinger_model_2_BVPY792_2_BVPY792_R1_001:1510494:3250298:.	0	0	0	0	0	0	interlinkage	0.566747	0.433253	1739804	43.3253	wt_bedpe/harbinger_model_2_BVPY792_2_BVPY792_R1_001.recip.midpoint.bed.tract0.linkage51602.clusters.bed	6713.980706	26836.03213	1026	1	697540	12177348	1815	72.8	90.9	96.847	1345373	131311	161891	208264	1846839	370155	2577	1846839	54856	WT	1739804	wt_bedpe/harbinger_model_2_BVPY792_2_BVPY792_R1_001.recip.midpoint.bed.tract0.linkage51602.clusters.bed_30	0	51602	1000 bp+	interlinkage_1000 bp+	3.011147360775797	3.8269800888795578	6.240500324999252	recipient	wt_bedpe/harbinger_model_2_BVPY792_2_BVPY792_R1_001.recip.midpoint.bed.tract0.linkage51602.clusters.bed_0
106	PY79	3250298	3250318	harbinger_model_2_BVPY792_2_BVPY792_R1_001:3250298:3250318:15	3250298	3250318	1739804	16	1739804	5	transformed	0.45	0.55	20	55.00000000000001	wt_bedpe/harbinger_model_2_BVPY792_2_BVPY792_R1_001.recip.midpoint.bed.tract0.linkage51602.clusters.bed	3271	1	3271	3271	3271	3271	2	95	95	100	19	1	0	0	20	0	0	20	0	WT	20	wt_bedpe/harbinger_model_2_BVPY792_2_BVPY792_R1_001.recip.midpoint.bed.tract0.linkage51602.clusters.bed_31	0	51602	10-100 bp	transformed_10-100 bp	3.5146805441249818	3.5146805441249818	1.3010299956639813	donor	wt_bedpe/harbinger_model_2_BVPY792_2_BVPY792_R1_001.recip.midpoint.bed.tract0.linkage51602.clusters.bed_5
107	PY79	3250318	3251062	harbinger_model_2_BVPY792_2_BVPY792_R1_001:3250318:3251062:.	0	0	0	0	0	5	intralinkage	0.501344	0.498656	744	49.8656	wt_bedpe/harbinger_model_2_BVPY792_2_BVPY792_R1_001.recip.midpoint.bed.tract0.linkage51602.clusters.bed	3271	1	3271	3271	3271	3271	2	91.1	91.1	100	678	66	0	0	744	0	0	744	0	WT	744	wt_bedpe/harbinger_model_2_BVPY792_2_BVPY792_R1_001.recip.midpoint.bed.tract0.linkage51602.clusters.bed_32	0	51602	100-1000 bp	intralinkage_100-1000 bp	3.5146805441249818	3.5146805441249818	2.8715729355458786	recipient	wt_bedpe/harbinger_model_2_BVPY792_2_BVPY792_R1_001.recip.midpoint.bed.tract0.linkage51602.clusters.bed_5
108	PY79	3251062	3261116	harbinger_model_2_BVPY792_2_BVPY792_R1_001:3251062:3261116:16	3251062	3261116	744	17	744	5	transformed	0.542471	0.457529	10054	45.7529	wt_bedpe/harbinger_model_2_BVPY792_2_BVPY792_R1_001.recip.midpoint.bed.tract0.linkage51602.clusters.bed	6347.714286	7616.491799	2365	416	18691	44428	8	88.6	90.1	100	9048	982	157	24	10211	181	13	10211	0	WT	10054	wt_bedpe/harbinger_model_2_BVPY792_2_BVPY792_R1_001.recip.midpoint.bed.tract0.linkage51602.clusters.bed_33	0	51602	1000 bp+	transformed_1000 bp+	3.3738311450738303	3.802617370696846	4.002338880892056	donor	wt_bedpe/harbinger_model_2_BVPY792_2_BVPY792_R1_001.recip.midpoint.bed.tract0.linkage51602.clusters.bed_5
109	PY79	3261116	3261134	harbinger_model_2_BVPY792_2_BVPY792_R1_001:3261116:3261134:.	0	0	0	0	0	5	intralinkage	0.388889	0.611111	18	61.11109999999999	wt_bedpe/harbinger_model_2_BVPY792_2_BVPY792_R1_001.recip.midpoint.bed.tract0.linkage51602.clusters.bed	416	1	416	416	416	416	2	94.4	94.4	100	17	1	0	0	18	0	0	18	0	WT	18	wt_bedpe/harbinger_model_2_BVPY792_2_BVPY792_R1_001.recip.midpoint.bed.tract0.linkage51602.clusters.bed_34	0	51602	10-100 bp	intralinkage_10-100 bp	2.6190933306267428	2.6190933306267428	1.255272505103306	recipient	wt_bedpe/harbinger_model_2_BVPY792_2_BVPY792_R1_001.recip.midpoint.bed.tract0.linkage51602.clusters.bed_5
110	PY79	3261134	3261545	harbinger_model_2_BVPY792_2_BVPY792_R1_001:3261134:3261545:17	3261134	3261545	18	18	18	5	transformed	0.547445	0.452555	411	45.2555	wt_bedpe/harbinger_model_2_BVPY792_2_BVPY792_R1_001.recip.midpoint.bed.tract0.linkage51602.clusters.bed	3845.5	3430.5	3845.5	416	7275	7690	3	89.5	89.5	100	368	43	0	0	411	0	0	411	0	WT	411	wt_bedpe/harbinger_model_2_BVPY792_2_BVPY792_R1_001.recip.midpoint.bed.tract0.linkage51602.clusters.bed_35	0	51602	100-1000 bp	transformed_100-1000 bp	3.584952815690992	3.584952815690992	2.6138418218760693	donor	wt_bedpe/harbinger_model_2_BVPY792_2_BVPY792_R1_001.recip.midpoint.bed.tract0.linkage51602.clusters.bed_5
111	PY79	3261545	3263827	harbinger_model_2_BVPY792_2_BVPY792_R1_001:3261545:3263827:.	0	0	0	0	0	5	intralinkage	0.560473	0.439527	2282	43.9527	wt_bedpe/harbinger_model_2_BVPY792_2_BVPY792_R1_001.recip.midpoint.bed.tract0.linkage51602.clusters.bed	3101.75	2437.862058	1864.5	1403	7275	12404	5	89.3	89.4	100	2042	239	5	1	2287	6	4	2287	0	WT	2282	wt_bedpe/harbinger_model_2_BVPY792_2_BVPY792_R1_001.recip.midpoint.bed.tract0.linkage51602.clusters.bed_36	0	51602	1000 bp+	intralinkage_1000 bp+	3.2705623876973258	3.4916067908999406	3.358315640082196	recipient	wt_bedpe/harbinger_model_2_BVPY792_2_BVPY792_R1_001.recip.midpoint.bed.tract0.linkage51602.clusters.bed_5
112	PY79	3263827	3264384	harbinger_model_2_BVPY792_2_BVPY792_R1_001:3263827:3264384:18	3263827	3264384	2282	19	2282	5	transformed	0.576302	0.423698	557	42.369800000000005	wt_bedpe/harbinger_model_2_BVPY792_2_BVPY792_R1_001.recip.midpoint.bed.tract0.linkage51602.clusters.bed	723	701	723	23	1423	1445	3	84.8	84.9	100	473	82	1	2	558	3	2	558	0	WT	557	wt_bedpe/harbinger_model_2_BVPY792_2_BVPY792_R1_001.recip.midpoint.bed.tract0.linkage51602.clusters.bed_37	0	51602	100-1000 bp	transformed_100-1000 bp	2.859138297294531	2.859138297294531	2.745855195173729	donor	wt_bedpe/harbinger_model_2_BVPY792_2_BVPY792_R1_001.recip.midpoint.bed.tract0.linkage51602.clusters.bed_5
113	PY79	3264384	3414763	harbinger_model_2_BVPY792_2_BVPY792_R1_001:3264384:3414763:.	0	0	0	0	0	0	interlinkage	0.553575	0.446425	150379	44.6425	wt_bedpe/harbinger_model_2_BVPY792_2_BVPY792_R1_001.recip.midpoint.bed.tract0.linkage51602.clusters.bed	9123.946667	35695.35912	822	1	405217	1368443	151	61.6	90.9	100	108454	10622	25725	31303	176104	57028	206	176104	0	WT	150379	wt_bedpe/harbinger_model_2_BVPY792_2_BVPY792_R1_001.recip.midpoint.bed.tract0.linkage51602.clusters.bed_38	0	51602	1000 bp+	interlinkage_1000 bp+	2.9148718175400505	3.960182737992676	5.1771871924996775	recipient	wt_bedpe/harbinger_model_2_BVPY792_2_BVPY792_R1_001.recip.midpoint.bed.tract0.linkage51602.clusters.bed_0
114	PY79	3414763	3414822	harbinger_model_2_BVPY792_2_BVPY792_R1_001:3414763:3414822:19	3414763	3414822	150379	20	150379	6	transformed	0.440678	0.559322	59	55.9322	wt_bedpe/harbinger_model_2_BVPY792_2_BVPY792_R1_001.recip.midpoint.bed.tract0.linkage51602.clusters.bed	3353	1	3353	3353	3353	3353	2	96.6	96.6	100	57	2	0	0	59	0	0	59	0	WT	59	wt_bedpe/harbinger_model_2_BVPY792_2_BVPY792_R1_001.recip.midpoint.bed.tract0.linkage51602.clusters.bed_39	0	51602	10-100 bp	transformed_10-100 bp	3.525433553	3.525433553	1.7708520116421442	donor	wt_bedpe/harbinger_model_2_BVPY792_2_BVPY792_R1_001.recip.midpoint.bed.tract0.linkage51602.clusters.bed_6
115	PY79	3414822	3415036	harbinger_model_2_BVPY792_2_BVPY792_R1_001:3414822:3415036:.	0	0	0	0	0	6	intralinkage	0.546729	0.453271	214	45.3271	wt_bedpe/harbinger_model_2_BVPY792_2_BVPY792_R1_001.recip.midpoint.bed.tract0.linkage51602.clusters.bed	3353	1	3353	3353	3353	3353	2	82.2	82.2	100	176	38	0	0	214	0	0	214	0	WT	214	wt_bedpe/harbinger_model_2_BVPY792_2_BVPY792_R1_001.recip.midpoint.bed.tract0.linkage51602.clusters.bed_40	0	51602	100-1000 bp	intralinkage_100-1000 bp	3.525433553	3.525433553	2.330413773349191	recipient	wt_bedpe/harbinger_model_2_BVPY792_2_BVPY792_R1_001.recip.midpoint.bed.tract0.linkage51602.clusters.bed_6
116	PY79	3415036	3415170	harbinger_model_2_BVPY792_2_BVPY792_R1_001:3415036:3415170:20	3415036	3415170	214	21	214	6	transformed	0.58209	0.41791	134	41.791	wt_bedpe/harbinger_model_2_BVPY792_2_BVPY792_R1_001.recip.midpoint.bed.tract0.linkage51602.clusters.bed	2906	448	2906	2459	3353	5811	3	92.5	92.5	100	124	10	0	0	134	0	0	134	0	WT	134	wt_bedpe/harbinger_model_2_BVPY792_2_BVPY792_R1_001.recip.midpoint.bed.tract0.linkage51602.clusters.bed_41	0	51602	100-1000 bp	transformed_100-1000 bp	3.4632956099620027	3.4632956099620027	2.127104798364808	donor	wt_bedpe/harbinger_model_2_BVPY792_2_BVPY792_R1_001.recip.midpoint.bed.tract0.linkage51602.clusters.bed_6
117	PY79	3415170	3415189	harbinger_model_2_BVPY792_2_BVPY792_R1_001:3415170:3415189:.	0	0	0	0	0	6	intralinkage	0.736842	0.263158	19	26.3158	wt_bedpe/harbinger_model_2_BVPY792_2_BVPY792_R1_001.recip.midpoint.bed.tract0.linkage51602.clusters.bed	2459	1	2459	2459	2459	2459	2	94.7	94.7	100	18	1	0	0	19	0	0	19	0	WT	19	wt_bedpe/harbinger_model_2_BVPY792_2_BVPY792_R1_001.recip.midpoint.bed.tract0.linkage51602.clusters.bed_42	0	51602	10-100 bp	intralinkage_10-100 bp	3.390758528738717	3.390758528738717	1.2787536009528289	recipient	wt_bedpe/harbinger_model_2_BVPY792_2_BVPY792_R1_001.recip.midpoint.bed.tract0.linkage51602.clusters.bed_6
118	PY79	3415189	3417166	harbinger_model_2_BVPY792_2_BVPY792_R1_001:3415189:3417166:21	3415189	3417166	19	22	19	6	transformed	0.545776	0.454224	1977	45.4224	wt_bedpe/harbinger_model_2_BVPY792_2_BVPY792_R1_001.recip.midpoint.bed.tract0.linkage51602.clusters.bed	1331.5	1128.5	1331.5	204	2459	2662	3	90.9	91.2	100	1803	174	6	0	1983	6	1	1983	0	WT	1977	wt_bedpe/harbinger_model_2_BVPY792_2_BVPY792_R1_001.recip.midpoint.bed.tract0.linkage51602.clusters.bed_43	0	51602	1000 bp+	transformed_1000 bp+	3.124341171	3.124341171	3.2960066693136723	donor	wt_bedpe/harbinger_model_2_BVPY792_2_BVPY792_R1_001.recip.midpoint.bed.tract0.linkage51602.clusters.bed_6
119	PY79	3417166	3545447	harbinger_model_2_BVPY792_2_BVPY792_R1_001:3417166:3545447:.	0	0	0	0	0	0	interlinkage	0.586821	0.413179	128281	41.3179	wt_bedpe/harbinger_model_2_BVPY792_2_BVPY792_R1_001.recip.midpoint.bed.tract0.linkage51602.clusters.bed	13137.09524	30743.83254	1044	1	170507	1655149	127	67.8	88.2	93.7645	95527	12550	20581	12205	140863	32786	270	140863	7999	WT	128281	wt_bedpe/harbinger_model_2_BVPY792_2_BVPY792_R1_001.recip.midpoint.bed.tract0.linkage51602.clusters.bed_44	0	51602	1000 bp+	interlinkage_1000 bp+	3.018700498666244	4.118499348427927	5.108162336763022	recipient	wt_bedpe/harbinger_model_2_BVPY792_2_BVPY792_R1_001.recip.midpoint.bed.tract0.linkage51602.clusters.bed_0
120	PY79	3545447	3545544	harbinger_model_2_BVPY792_2_BVPY792_R1_001:3545447:3545544:22	3545447	3545544	128281	23	128281	7	transformed	0.57732	0.42268	97	42.268	wt_bedpe/harbinger_model_2_BVPY792_2_BVPY792_R1_001.recip.midpoint.bed.tract0.linkage51602.clusters.bed	5456	1	5456	5456	5456	5456	2	91.8	91.8	100	89	8	0	0	97	0	0	97	0	WT	97	wt_bedpe/harbinger_model_2_BVPY792_2_BVPY792_R1_001.recip.midpoint.bed.tract0.linkage51602.clusters.bed_45	0	51602	10-100 bp	transformed_10-100 bp	3.736874361648423	3.736874361648423	1.9867717342662448	donor	wt_bedpe/harbinger_model_2_BVPY792_2_BVPY792_R1_001.recip.midpoint.bed.tract0.linkage51602.clusters.bed_7
121	PY79	3545544	4033458	harbinger_model_2_BVPY792_2_BVPY792_R1_001:3545544:4033458:.	0	0	0	0	0	0	interlinkage	0.55479	0.44521	487914	44.521	wt_bedpe/harbinger_model_2_BVPY792_2_BVPY792_R1_001.recip.midpoint.bed.tract0.linkage51602.clusters.bed	13834.03282	125694.7314	740	1	2438900	7165512	519	65.4	91.1	99.2378	361299	34561	68239	88335	552434	156574	771	552434	3719	WT	487914	wt_bedpe/harbinger_model_2_BVPY792_2_BVPY792_R1_001.recip.midpoint.bed.tract0.linkage51602.clusters.bed_46	0	51602	1000 bp+	interlinkage_1000 bp+	2.869231719730976	4.140948801668525	5.688343279755053	recipient	wt_bedpe/harbinger_model_2_BVPY792_2_BVPY792_R1_001.recip.midpoint.bed.tract0.linkage51602.clusters.bed_0
122	PY79	0	469517	harbinger_model_3_BVPY793_3_BVPY793_R1:0:469517:.	0	0	0	0	0	0	interlinkage	0.550131	0.449869	469517	44.9869	wt_bedpe/harbinger_model_3_BVPY793_3_BVPY793_R1.recip.midpoint.bed.tract0.linkage51602.clusters.bed	7032.207547	23809.44835	927	1	302277	3353887	478	72.6	91.7	95.3003	357463	31623	45082	58365	492533	103447	561	492533	22066	WT	469517	wt_bedpe/harbinger_model_3_BVPY793_3_BVPY793_R1.recip.midpoint.bed.tract0.linkage51602.clusters.bed_0	0	51602	1000 bp+	interlinkage_1000 bp+	2.967079734144497	3.847091679925029	5.671651321570247	recipient	wt_bedpe/harbinger_model_3_BVPY793_3_BVPY793_R1.recip.midpoint.bed.tract0.linkage51602.clusters.bed_0
123	PY79	469517	469537	harbinger_model_3_BVPY793_3_BVPY793_R1:469517:469537:0	469517	469537	0	1	0	1	transformed	0.6	0.4	20	40	wt_bedpe/harbinger_model_3_BVPY793_3_BVPY793_R1.recip.midpoint.bed.tract0.linkage51602.clusters.bed	517	1	517	517	517	517	2	95	95	100	19	1	0	0	20	0	0	20	0	WT	20	wt_bedpe/harbinger_model_3_BVPY793_3_BVPY793_R1.recip.midpoint.bed.tract0.linkage51602.clusters.bed_1	0	51602	10-100 bp	transformed_10-100 bp	2.7134905430939424	2.7134905430939424	1.3010299956639813	donor	wt_bedpe/harbinger_model_3_BVPY793_3_BVPY793_R1.recip.midpoint.bed.tract0.linkage51602.clusters.bed_1
124	PY79	469537	499139	harbinger_model_3_BVPY793_3_BVPY793_R1:469537:499139:.	0	0	0	0	0	1	intralinkage	0.547159	0.452841	29602	45.2841	wt_bedpe/harbinger_model_3_BVPY793_3_BVPY793_R1.recip.midpoint.bed.tract0.linkage51602.clusters.bed	8701.446809	36831.41101	889	1	254771	408922	48	53.2	91.1	100	26381	2522	19992	699	49594	20691	59	49594	0	WT	29602	wt_bedpe/harbinger_model_3_BVPY793_3_BVPY793_R1.recip.midpoint.bed.tract0.linkage51602.clusters.bed_2	0	51602	1000 bp+	intralinkage_1000 bp+	2.9489017609702137	3.939591469736357	4.471321054289374	recipient	wt_bedpe/harbinger_model_3_BVPY793_3_BVPY793_R1.recip.midpoint.bed.tract0.linkage51602.clusters.bed_1
125	PY79	499139	504458	harbinger_model_3_BVPY793_3_BVPY793_R1:499139:504458:1	499139	504458	29602	2	29602	1	transformed	0.561008	0.438992	5319	43.8992	wt_bedpe/harbinger_model_3_BVPY793_3_BVPY793_R1.recip.midpoint.bed.tract0.linkage51602.clusters.bed	9806.777778	12313.4362	5395	1024	41228	88253	10	93	93.1	100	4951	366	3	2	5322	5	3	5322	0	WT	5319	wt_bedpe/harbinger_model_3_BVPY793_3_BVPY793_R1.recip.midpoint.bed.tract0.linkage51602.clusters.bed_3	0	51602	1000 bp+	transformed_1000 bp+	3.7319914490189294	3.991526334280168	3.72582999	donor	wt_bedpe/harbinger_model_3_BVPY793_3_BVPY793_R1.recip.midpoint.bed.tract0.linkage51602.clusters.bed_1
126	PY79	504458	504547	harbinger_model_3_BVPY793_3_BVPY793_R1:504458:504547:.	0	0	0	0	0	1	intralinkage	0.505618	0.494382	89	49.4382	wt_bedpe/harbinger_model_3_BVPY793_3_BVPY793_R1.recip.midpoint.bed.tract0.linkage51602.clusters.bed	5395	1	5395	5395	5395	5395	2	95.5	95.5	100	85	4	0	0	89	0	0	89	0	WT	89	wt_bedpe/harbinger_model_3_BVPY793_3_BVPY793_R1.recip.midpoint.bed.tract0.linkage51602.clusters.bed_4	0	51602	10-100 bp	intralinkage_10-100 bp	3.7319914490189294	3.7319914490189294	1.9493900066449128	recipient	wt_bedpe/harbinger_model_3_BVPY793_3_BVPY793_R1.recip.midpoint.bed.tract0.linkage51602.clusters.bed_1
127	PY79	504547	504636	harbinger_model_3_BVPY793_3_BVPY793_R1:504547:504636:2	504547	504636	89	3	89	1	transformed	0.58427	0.41573	89	41.573	wt_bedpe/harbinger_model_3_BVPY793_3_BVPY793_R1.recip.midpoint.bed.tract0.linkage51602.clusters.bed	4406	990	4406	3417	5395	8811	3	97.8	97.8	100	87	2	0	0	89	0	0	89	0	WT	89	wt_bedpe/harbinger_model_3_BVPY793_3_BVPY793_R1.recip.midpoint.bed.tract0.linkage51602.clusters.bed_5	0	51602	10-100 bp	transformed_10-100 bp	3.6440444928147486	3.6440444928147486	1.9493900066449128	donor	wt_bedpe/harbinger_model_3_BVPY793_3_BVPY793_R1.recip.midpoint.bed.tract0.linkage51602.clusters.bed_1
128	PY79	504636	505340	harbinger_model_3_BVPY793_3_BVPY793_R1:504636:505340:.	0	0	0	0	0	1	intralinkage	0.571023	0.428977	704	42.8977	wt_bedpe/harbinger_model_3_BVPY793_3_BVPY793_R1.recip.midpoint.bed.tract0.linkage51602.clusters.bed	3417	1	3417	3417	3417	3417	2	93.9	93.9	100	661	43	0	0	704	0	0	704	0	WT	704	wt_bedpe/harbinger_model_3_BVPY793_3_BVPY793_R1.recip.midpoint.bed.tract0.linkage51602.clusters.bed_6	0	51602	100-1000 bp	intralinkage_100-1000 bp	3.5336449787987627	3.5336449787987627	2.847572659142112	recipient	wt_bedpe/harbinger_model_3_BVPY793_3_BVPY793_R1.recip.midpoint.bed.tract0.linkage51602.clusters.bed_1
129	PY79	505340	505419	harbinger_model_3_BVPY793_3_BVPY793_R1:505340:505419:3	505340	505419	704	4	704	1	transformed	0.56962	0.43038	79	43.038	wt_bedpe/harbinger_model_3_BVPY793_3_BVPY793_R1.recip.midpoint.bed.tract0.linkage51602.clusters.bed	3417	1	3417	3417	3417	3417	2	94.9	94.9	100	75	4	0	0	79	0	0	79	0	WT	79	wt_bedpe/harbinger_model_3_BVPY793_3_BVPY793_R1.recip.midpoint.bed.tract0.linkage51602.clusters.bed_7	0	51602	10-100 bp	transformed_10-100 bp	3.5336449787987627	3.5336449787987627	1.8976270912904412	donor	wt_bedpe/harbinger_model_3_BVPY793_3_BVPY793_R1.recip.midpoint.bed.tract0.linkage51602.clusters.bed_1
130	PY79	505419	889726	harbinger_model_3_BVPY793_3_BVPY793_R1:505419:889726:.	0	0	0	0	0	0	interlinkage	0.559326	0.440674	384307	44.0674	wt_bedpe/harbinger_model_3_BVPY793_3_BVPY793_R1.recip.midpoint.bed.tract0.linkage51602.clusters.bed	3722.264637	15803.86718	577	1	223233	1588981	428	54.9	90.6	97.744	270033	27403	116226	78201	491863	194427	626	491863	8670	WT	384307	wt_bedpe/harbinger_model_3_BVPY793_3_BVPY793_R1.recip.midpoint.bed.tract0.linkage51602.clusters.bed_8	0	51602	1000 bp+	interlinkage_1000 bp+	2.761175813155732	3.570807246361428	5.5846782950386045	recipient	wt_bedpe/harbinger_model_3_BVPY793_3_BVPY793_R1.recip.midpoint.bed.tract0.linkage51602.clusters.bed_0
131	PY79	889726	890030	harbinger_model_3_BVPY793_3_BVPY793_R1:889726:890030:4	889726	890030	384307	5	384307	2	transformed	0.644737	0.355263	304	35.5263	wt_bedpe/harbinger_model_3_BVPY793_3_BVPY793_R1.recip.midpoint.bed.tract0.linkage51602.clusters.bed	3472.5	2877.5	3472.5	596	6349	6944	3	88.9	88.9	100	271	32	1	1	305	2	2	305	0	WT	304	wt_bedpe/harbinger_model_3_BVPY793_3_BVPY793_R1.recip.midpoint.bed.tract0.linkage51602.clusters.bed_9	0	51602	100-1000 bp	transformed_100-1000 bp	3.540642254409653	3.540642254409653	2.482873583608754	donor	wt_bedpe/harbinger_model_3_BVPY793_3_BVPY793_R1.recip.midpoint.bed.tract0.linkage51602.clusters.bed_2
132	PY79	890030	897915	harbinger_model_3_BVPY793_3_BVPY793_R1:890030:897915:.	0	0	0	0	0	2	intralinkage	0.56246	0.43754	7885	43.754	wt_bedpe/harbinger_model_3_BVPY793_3_BVPY793_R1.recip.midpoint.bed.tract0.linkage51602.clusters.bed	2737.666667	3500.079784	1613	50	11041	24631	10	88.7	88.9	100	6995	865	5	25	7890	30	11	7890	0	WT	7885	wt_bedpe/harbinger_model_3_BVPY793_3_BVPY793_R1.recip.midpoint.bed.tract0.linkage51602.clusters.bed_10	0	51602	1000 bp+	intralinkage_1000 bp+	3.2076343673889616	3.4373805681605307	3.896801697664922	recipient	wt_bedpe/harbinger_model_3_BVPY793_3_BVPY793_R1.recip.midpoint.bed.tract0.linkage51602.clusters.bed_2
133	PY79	897915	897990	harbinger_model_3_BVPY793_3_BVPY793_R1:897915:897990:5	897915	897990	7885	6	7885	2	transformed	0.573333	0.426667	75	42.6667	wt_bedpe/harbinger_model_3_BVPY793_3_BVPY793_R1.recip.midpoint.bed.tract0.linkage51602.clusters.bed	6763	1	6763	6763	6763	6763	2	88	88	100	66	9	0	0	75	0	0	75	0	WT	75	wt_bedpe/harbinger_model_3_BVPY793_3_BVPY793_R1.recip.midpoint.bed.tract0.linkage51602.clusters.bed_11	0	51602	10-100 bp	transformed_10-100 bp	3.830139387425343	3.830139387425343	1.875061263	donor	wt_bedpe/harbinger_model_3_BVPY793_3_BVPY793_R1.recip.midpoint.bed.tract0.linkage51602.clusters.bed_2
134	PY79	897990	898111	harbinger_model_3_BVPY793_3_BVPY793_R1:897990:898111:.	0	0	0	0	0	2	intralinkage	0.512397	0.487603	121	48.7603	wt_bedpe/harbinger_model_3_BVPY793_3_BVPY793_R1.recip.midpoint.bed.tract0.linkage51602.clusters.bed	6763	1	6763	6763	6763	6763	2	90.9	90.9	100	110	11	0	0	121	0	0	121	0	WT	121	wt_bedpe/harbinger_model_3_BVPY793_3_BVPY793_R1.recip.midpoint.bed.tract0.linkage51602.clusters.bed_12	0	51602	100-1000 bp	intralinkage_100-1000 bp	3.830139387425343	3.830139387425343	2.08278537	recipient	wt_bedpe/harbinger_model_3_BVPY793_3_BVPY793_R1.recip.midpoint.bed.tract0.linkage51602.clusters.bed_2
135	PY79	898111	898340	harbinger_model_3_BVPY793_3_BVPY793_R1:898111:898340:6	898111	898340	121	7	121	2	transformed	0.585153	0.414847	229	41.4847	wt_bedpe/harbinger_model_3_BVPY793_3_BVPY793_R1.recip.midpoint.bed.tract0.linkage51602.clusters.bed	6763	1	6763	6763	6763	6763	2	91.3	91.3	100	209	20	0	0	229	0	0	229	0	WT	229	wt_bedpe/harbinger_model_3_BVPY793_3_BVPY793_R1.recip.midpoint.bed.tract0.linkage51602.clusters.bed_13	0	51602	100-1000 bp	transformed_100-1000 bp	3.830139387425343	3.830139387425343	2.359835482339888	donor	wt_bedpe/harbinger_model_3_BVPY793_3_BVPY793_R1.recip.midpoint.bed.tract0.linkage51602.clusters.bed_2
136	PY79	898340	903151	harbinger_model_3_BVPY793_3_BVPY793_R1:898340:903151:.	0	0	0	0	0	2	intralinkage	0.562461	0.437539	4811	43.7539	wt_bedpe/harbinger_model_3_BVPY793_3_BVPY793_R1.recip.midpoint.bed.tract0.linkage51602.clusters.bed	4509.75	6076.43358	2448.5	1	19607	36071	9	93.4	93.5	100	4500	302	5	9	4816	14	10	4816	0	WT	4811	wt_bedpe/harbinger_model_3_BVPY793_3_BVPY793_R1.recip.midpoint.bed.tract0.linkage51602.clusters.bed_14	0	51602	1000 bp+	intralinkage_1000 bp+	3.3889001083542367	3.654152467237199	3.682235356902564	recipient	wt_bedpe/harbinger_model_3_BVPY793_3_BVPY793_R1.recip.midpoint.bed.tract0.linkage51602.clusters.bed_2
137	PY79	903151	903200	harbinger_model_3_BVPY793_3_BVPY793_R1:903151:903200:7	903151	903200	4811	8	4811	2	transformed	0.489796	0.510204	49	51.0204	wt_bedpe/harbinger_model_3_BVPY793_3_BVPY793_R1.recip.midpoint.bed.tract0.linkage51602.clusters.bed	3893	1	3893	3893	3893	3893	2	89.8	89.8	100	44	5	0	0	49	0	0	49	0	WT	49	wt_bedpe/harbinger_model_3_BVPY793_3_BVPY793_R1.recip.midpoint.bed.tract0.linkage51602.clusters.bed_15	0	51602	10-100 bp	transformed_10-100 bp	3.590284403718162	3.590284403718162	1.6901960800285136	donor	wt_bedpe/harbinger_model_3_BVPY793_3_BVPY793_R1.recip.midpoint.bed.tract0.linkage51602.clusters.bed_2
138	PY79	903200	907377	harbinger_model_3_BVPY793_3_BVPY793_R1:903200:907377:.	0	0	0	0	0	2	intralinkage	0.56835	0.43165	4177	43.165	wt_bedpe/harbinger_model_3_BVPY793_3_BVPY793_R1.recip.midpoint.bed.tract0.linkage51602.clusters.bed	3384.25	1558.975509	4013.5	743	4767	13534	5	91.2	91.2	100	3810	363	2	4	4179	6	5	4179	0	WT	4177	wt_bedpe/harbinger_model_3_BVPY793_3_BVPY793_R1.recip.midpoint.bed.tract0.linkage51602.clusters.bed_16	0	51602	1000 bp+	intralinkage_1000 bp+	3.603523267312792	3.529462437585108	3.620864475265121	recipient	wt_bedpe/harbinger_model_3_BVPY793_3_BVPY793_R1.recip.midpoint.bed.tract0.linkage51602.clusters.bed_2
139	PY79	907377	907440	harbinger_model_3_BVPY793_3_BVPY793_R1:907377:907440:8	907377	907440	4177	9	4177	2	transformed	0.68254	0.31746	63	31.746	wt_bedpe/harbinger_model_3_BVPY793_3_BVPY793_R1.recip.midpoint.bed.tract0.linkage51602.clusters.bed	4767	1	4767	4767	4767	4767	2	74	83.1	100	54	9	10	0	73	10	2	73	0	WT	63	wt_bedpe/harbinger_model_3_BVPY793_3_BVPY793_R1.recip.midpoint.bed.tract0.linkage51602.clusters.bed_17	0	51602	10-100 bp	transformed_10-100 bp	3.678245151927042	3.678245151927042	1.7993405494535817	donor	wt_bedpe/harbinger_model_3_BVPY793_3_BVPY793_R1.recip.midpoint.bed.tract0.linkage51602.clusters.bed_2
140	PY79	907440	909085	harbinger_model_3_BVPY793_3_BVPY793_R1:907440:909085:.	0	0	0	0	0	2	intralinkage	0.609119	0.390881	1645	39.0881	wt_bedpe/harbinger_model_3_BVPY793_3_BVPY793_R1.recip.midpoint.bed.tract0.linkage51602.clusters.bed	59209.33333	73305.40231	12865	2073	162690	177626	4	94.5	94.5	100	1556	86	2	3	1647	5	5	1647	0	WT	1645	wt_bedpe/harbinger_model_3_BVPY793_3_BVPY793_R1.recip.midpoint.bed.tract0.linkage51602.clusters.bed_18	0	51602	1000 bp+	intralinkage_1000 bp+	4.109409790546366	4.772390171	3.216165902285993	recipient	wt_bedpe/harbinger_model_3_BVPY793_3_BVPY793_R1.recip.midpoint.bed.tract0.linkage51602.clusters.bed_2
141	PY79	909085	909722	harbinger_model_3_BVPY793_3_BVPY793_R1:909085:909722:9	909085	909722	1645	10	1645	2	transformed	0.598116	0.401884	637	40.1884	wt_bedpe/harbinger_model_3_BVPY793_3_BVPY793_R1.recip.midpoint.bed.tract0.linkage51602.clusters.bed	2073	1	2073	2073	2073	2073	2	90.9	91.9	100	579	48	0	10	637	10	3	637	0	WT	637	wt_bedpe/harbinger_model_3_BVPY793_3_BVPY793_R1.recip.midpoint.bed.tract0.linkage51602.clusters.bed_19	0	51602	100-1000 bp	transformed_100-1000 bp	3.3165993020938607	3.3165993020938607	2.8041394323353503	donor	wt_bedpe/harbinger_model_3_BVPY793_3_BVPY793_R1.recip.midpoint.bed.tract0.linkage51602.clusters.bed_2
142	PY79	909722	914683	harbinger_model_3_BVPY793_3_BVPY793_R1:909722:914683:.	0	0	0	0	0	2	intralinkage	0.47047	0.52953	4961	52.953	wt_bedpe/harbinger_model_3_BVPY793_3_BVPY793_R1.recip.midpoint.bed.tract0.linkage51602.clusters.bed	1	1	1	1	1	1	5	97.9	99.5	100	4931	19	76	11	5037	87	5	5037	0	WT	4961	wt_bedpe/harbinger_model_3_BVPY793_3_BVPY793_R1.recip.midpoint.bed.tract0.linkage51602.clusters.bed_20	0	51602	1000 bp+	intralinkage_1000 bp+	0	0	3.6955692270361857	recipient	wt_bedpe/harbinger_model_3_BVPY793_3_BVPY793_R1.recip.midpoint.bed.tract0.linkage51602.clusters.bed_2
143	PY79	914683	914943	harbinger_model_3_BVPY793_3_BVPY793_R1:914683:914943:10	914683	914943	4961	11	4961	2	transformed	0.484615	0.515385	260	51.5385	wt_bedpe/harbinger_model_3_BVPY793_3_BVPY793_R1.recip.midpoint.bed.tract0.linkage51602.clusters.bed	1	1	1	1	1	1	5	98.8	98.8	100	257	3	0	0	260	0	0	260	0	WT	260	wt_bedpe/harbinger_model_3_BVPY793_3_BVPY793_R1.recip.midpoint.bed.tract0.linkage51602.clusters.bed_21	0	51602	100-1000 bp	transformed_100-1000 bp	0	0	2.4149733479708178	donor	wt_bedpe/harbinger_model_3_BVPY793_3_BVPY793_R1.recip.midpoint.bed.tract0.linkage51602.clusters.bed_2
144	PY79	914943	960523	harbinger_model_3_BVPY793_3_BVPY793_R1:914943:960523:.	0	0	0	0	0	2	intralinkage	0.562944	0.437056	45580	43.7056	wt_bedpe/harbinger_model_3_BVPY793_3_BVPY793_R1.recip.midpoint.bed.tract0.linkage51602.clusters.bed	4784.380952	21371.01967	306	1	146939	301354	64	73	89.8	100	34887	3864	2238	6829	47818	9067	87	47818	0	WT	45580	wt_bedpe/harbinger_model_3_BVPY793_3_BVPY793_R1.recip.midpoint.bed.tract0.linkage51602.clusters.bed_22	0	51602	1000 bp+	intralinkage_1000 bp+	2.485721426	3.679825752661914	4.658774320844357	recipient	wt_bedpe/harbinger_model_3_BVPY793_3_BVPY793_R1.recip.midpoint.bed.tract0.linkage51602.clusters.bed_2
145	PY79	960523	994040	harbinger_model_3_BVPY793_3_BVPY793_R1:960523:994040:11	960523	994040	45580	12	45580	2	transformed	0.55721	0.44279	33517	44.279	wt_bedpe/harbinger_model_3_BVPY793_3_BVPY793_R1.recip.midpoint.bed.tract0.linkage51602.clusters.bed	3253.75	4230.675002	1152	54	19525	104089	33	86.9	90.7	100	30151	3038	1171	328	34688	1499	60	34688	0	WT	33517	wt_bedpe/harbinger_model_3_BVPY793_3_BVPY793_R1.recip.midpoint.bed.tract0.linkage51602.clusters.bed_23	0	51602	1000 bp+	transformed_1000 bp+	3.061452479087193	3.512384181117292	4.525265139380899	donor	wt_bedpe/harbinger_model_3_BVPY793_3_BVPY793_R1.recip.midpoint.bed.tract0.linkage51602.clusters.bed_2
146	PY79	994040	2388755	harbinger_model_3_BVPY793_3_BVPY793_R1:994040:2388755:.	0	0	0	0	0	0	interlinkage	0.567263	0.432737	1394715	43.2737	wt_bedpe/harbinger_model_3_BVPY793_3_BVPY793_R1.recip.midpoint.bed.tract0.linkage51602.clusters.bed	7472.399721	34244.25459	1113.5	1	697540	10728931	1437	74.3	90.8	98.899	1124018	110915	134365	144426	1513724	278791	2321	1513724	15356	WT	1394715	wt_bedpe/harbinger_model_3_BVPY793_3_BVPY793_R1.recip.midpoint.bed.tract0.linkage51602.clusters.bed_24	0	51602	1000 bp+	interlinkage_1000 bp+	3.046690221370057	3.873460095553597	6.144485471715252	recipient	wt_bedpe/harbinger_model_3_BVPY793_3_BVPY793_R1.recip.midpoint.bed.tract0.linkage51602.clusters.bed_0
147	PY79	2388755	2388768	harbinger_model_3_BVPY793_3_BVPY793_R1:2388755:2388768:12	2388755	2388768	1394715	13	1394715	3	transformed	0.461538	0.538462	13	53.8462	wt_bedpe/harbinger_model_3_BVPY793_3_BVPY793_R1.recip.midpoint.bed.tract0.linkage51602.clusters.bed	5035	1	5035	5035	5035	5035	2	92.3	92.3	100	12	1	0	0	13	0	0	13	0	WT	13	wt_bedpe/harbinger_model_3_BVPY793_3_BVPY793_R1.recip.midpoint.bed.tract0.linkage51602.clusters.bed_25	0	51602	10-100 bp	transformed_10-100 bp	3.7019994748896368	3.7019994748896368	1.1139433523068367	donor	wt_bedpe/harbinger_model_3_BVPY793_3_BVPY793_R1.recip.midpoint.bed.tract0.linkage51602.clusters.bed_3
148	PY79	2388768	2391295	harbinger_model_3_BVPY793_3_BVPY793_R1:2388768:2391295:.	0	0	0	0	0	3	intralinkage	0.554808	0.445192	2527	44.5192	wt_bedpe/harbinger_model_3_BVPY793_3_BVPY793_R1.recip.midpoint.bed.tract0.linkage51602.clusters.bed	3385.666667	1180.759674	2779	2343	5035	10155	4	88.4	88.8	100	2240	276	8	11	2535	19	7	2535	0	WT	2527	wt_bedpe/harbinger_model_3_BVPY793_3_BVPY793_R1.recip.midpoint.bed.tract0.linkage51602.clusters.bed_26	0	51602	1000 bp+	intralinkage_1000 bp+	3.443888546777372	3.5296441977750885	3.402605241919914	recipient	wt_bedpe/harbinger_model_3_BVPY793_3_BVPY793_R1.recip.midpoint.bed.tract0.linkage51602.clusters.bed_3
149	PY79	2391295	2391306	harbinger_model_3_BVPY793_3_BVPY793_R1:2391295:2391306:13	2391295	2391306	2527	14	2527	3	transformed	0.545455	0.454545	11	45.4545	wt_bedpe/harbinger_model_3_BVPY793_3_BVPY793_R1.recip.midpoint.bed.tract0.linkage51602.clusters.bed	2779	1	2779	2779	2779	2779	2	90.9	90.9	100	10	1	0	0	11	0	0	11	0	WT	11	wt_bedpe/harbinger_model_3_BVPY793_3_BVPY793_R1.recip.midpoint.bed.tract0.linkage51602.clusters.bed_27	0	51602	10-100 bp	transformed_10-100 bp	3.443888546777372	3.443888546777372	1.041392685158225	donor	wt_bedpe/harbinger_model_3_BVPY793_3_BVPY793_R1.recip.midpoint.bed.tract0.linkage51602.clusters.bed_3
150	PY79	2391306	2437715	harbinger_model_3_BVPY793_3_BVPY793_R1:2391306:2437715:.	0	0	0	0	0	3	intralinkage	0.57881	0.42119	46409	42.119	wt_bedpe/harbinger_model_3_BVPY793_3_BVPY793_R1.recip.midpoint.bed.tract0.linkage51602.clusters.bed	4967.320755	8466.894404	2547	6	54863	263216	54	89.6	92	100	41628	3558	71	1223	46480	1294	42	46480	0	WT	46409	wt_bedpe/harbinger_model_3_BVPY793_3_BVPY793_R1.recip.midpoint.bed.tract0.linkage51602.clusters.bed_28	0	51602	1000 bp+	intralinkage_1000 bp+	3.406028944963615	3.696122205	4.666602210540106	recipient	wt_bedpe/harbinger_model_3_BVPY793_3_BVPY793_R1.recip.midpoint.bed.tract0.linkage51602.clusters.bed_3
151	PY79	2437715	2440993	harbinger_model_3_BVPY793_3_BVPY793_R1:2437715:2440993:14	2437715	2440993	46409	15	46409	3	transformed	0.575046	0.424954	3278	42.4954	wt_bedpe/harbinger_model_3_BVPY793_3_BVPY793_R1.recip.midpoint.bed.tract0.linkage51602.clusters.bed	80174.8	97781.16532	1389	22	212328	400870	6	92.6	92.6	100	3034	242	0	2	3278	2	2	3278	0	WT	3278	wt_bedpe/harbinger_model_3_BVPY793_3_BVPY793_R1.recip.midpoint.bed.tract0.linkage51602.clusters.bed_29	0	51602	1000 bp+	transformed_1000 bp+	3.1427022457376155	4.9040378852327855	3.515608949	donor	wt_bedpe/harbinger_model_3_BVPY793_3_BVPY793_R1.recip.midpoint.bed.tract0.linkage51602.clusters.bed_3
152	PY79	2440993	2441005	harbinger_model_3_BVPY793_3_BVPY793_R1:2440993:2441005:.	0	0	0	0	0	3	intralinkage	0.5	0.5	12	50	wt_bedpe/harbinger_model_3_BVPY793_3_BVPY793_R1.recip.midpoint.bed.tract0.linkage51602.clusters.bed	428	1	428	428	428	428	2	91.7	91.7	100	11	1	0	0	12	0	0	12	0	WT	12	wt_bedpe/harbinger_model_3_BVPY793_3_BVPY793_R1.recip.midpoint.bed.tract0.linkage51602.clusters.bed_30	0	51602	10-100 bp	intralinkage_10-100 bp	2.631443769013172	2.631443769013172	1.0791812460476249	recipient	wt_bedpe/harbinger_model_3_BVPY793_3_BVPY793_R1.recip.midpoint.bed.tract0.linkage51602.clusters.bed_3
153	PY79	2441005	2446221	harbinger_model_3_BVPY793_3_BVPY793_R1:2441005:2446221:15	2441005	2446221	12	16	12	3	transformed	0.553106	0.446894	5216	44.6894	wt_bedpe/harbinger_model_3_BVPY793_3_BVPY793_R1.recip.midpoint.bed.tract0.linkage51602.clusters.bed	5147.2	5884.479494	1038	402	15039	25732	6	94.6	94.6	100	4936	279	3	1	5219	4	2	5219	0	WT	5216	wt_bedpe/harbinger_model_3_BVPY793_3_BVPY793_R1.recip.midpoint.bed.tract0.linkage51602.clusters.bed_31	0	51602	1000 bp+	transformed_1000 bp+	3.016197353512439	3.7115710435578944	3.717337582723864	donor	wt_bedpe/harbinger_model_3_BVPY793_3_BVPY793_R1.recip.midpoint.bed.tract0.linkage51602.clusters.bed_3
154	PY79	2446221	4033458	harbinger_model_3_BVPY793_3_BVPY793_R1:2446221:4033458:.	0	0	0	0	0	0	interlinkage	0.560792	0.439208	1587237	43.9208	wt_bedpe/harbinger_model_3_BVPY793_3_BVPY793_R1.recip.midpoint.bed.tract0.linkage51602.clusters.bed	9054.637232	72438.33333	816.5	1	2438900	15173897	1677	69.1	90.6	96.7145	1188343	120940	185797	225805	1720885	411602	2388	1720885	52149	WT	1587237	wt_bedpe/harbinger_model_3_BVPY793_3_BVPY793_R1.recip.midpoint.bed.tract0.linkage51602.clusters.bed_32	0	51602	1000 bp+	interlinkage_1000 bp+	2.911956189072687	3.9568710552799393	6.200641778744415	recipient	wt_bedpe/harbinger_model_3_BVPY793_3_BVPY793_R1.recip.midpoint.bed.tract0.linkage51602.clusters.bed_0
155	PY79	0	3285660	harbinger_model_BV-2-8_BV-2-8_R1_001:0:3285660:.	0	0	0	0	0	0	interlinkage	0.562156	0.437844	3285660	43.7844	wt_bedpe/harbinger_model_BV-2-8_BV-2-8_R1_001.recip.midpoint.bed.tract0.linkage51602.clusters.bed	6478.401722	27023.81502	945	1	697540	22573746	3486	70.9	90.9	97.3666	2558889	250294	410068	389954	3609205	800022	4988	3609205	86523	WT	3285660	wt_bedpe/harbinger_model_BV-2-8_BV-2-8_R1_001.recip.midpoint.bed.tract0.linkage51602.clusters.bed_0	0	51602	1000 bp+	interlinkage_1000 bp+	2.975431808509263	3.811467874862563	6.5166226206439255	recipient	wt_bedpe/harbinger_model_BV-2-8_BV-2-8_R1_001.recip.midpoint.bed.tract0.linkage51602.clusters.bed_0
156	PY79	3285660	3285940	harbinger_model_BV-2-8_BV-2-8_R1_001:3285660:3285940:0	3285660	3285940	0	1	0	1	transformed	0.521429	0.478571	280	47.8571	wt_bedpe/harbinger_model_BV-2-8_BV-2-8_R1_001.recip.midpoint.bed.tract0.linkage51602.clusters.bed	4359	1	4359	4359	4359	4359	2	94.6	94.6	100	265	15	0	0	280	0	0	280	0	WT	280	wt_bedpe/harbinger_model_BV-2-8_BV-2-8_R1_001.recip.midpoint.bed.tract0.linkage51602.clusters.bed_1	0	51602	100-1000 bp	transformed_100-1000 bp	3.639386869017684	3.639386869017684	2.4471580313422194	donor	wt_bedpe/harbinger_model_BV-2-8_BV-2-8_R1_001.recip.midpoint.bed.tract0.linkage51602.clusters.bed_1
157	PY79	3285940	3285975	harbinger_model_BV-2-8_BV-2-8_R1_001:3285940:3285975:.	0	0	0	0	0	1	intralinkage	0.485714	0.514286	35	51.4286	wt_bedpe/harbinger_model_BV-2-8_BV-2-8_R1_001.recip.midpoint.bed.tract0.linkage51602.clusters.bed	4359	1	4359	4359	4359	4359	2	94.3	94.3	100	33	2	0	0	35	0	0	35	0	WT	35	wt_bedpe/harbinger_model_BV-2-8_BV-2-8_R1_001.recip.midpoint.bed.tract0.linkage51602.clusters.bed_2	0	51602	10-100 bp	intralinkage_10-100 bp	3.639386869017684	3.639386869017684	1.5440680443502757	recipient	wt_bedpe/harbinger_model_BV-2-8_BV-2-8_R1_001.recip.midpoint.bed.tract0.linkage51602.clusters.bed_1
158	PY79	3285975	3295652	harbinger_model_BV-2-8_BV-2-8_R1_001:3285975:3295652:1	3285975	3295652	35	2	35	1	transformed	0.567428	0.432572	9677	43.257200000000005	wt_bedpe/harbinger_model_BV-2-8_BV-2-8_R1_001.recip.midpoint.bed.tract0.linkage51602.clusters.bed	9523.636364	24423.89135	2259	138	86668	104750	12	83.1	90.8	100	8141	804	119	732	9796	851	16	9796	0	WT	9677	wt_bedpe/harbinger_model_BV-2-8_BV-2-8_R1_001.recip.midpoint.bed.tract0.linkage51602.clusters.bed_3	0	51602	1000 bp+	transformed_1000 bp+	3.353916230920363	3.978802804611552	3.9857407410500745	donor	wt_bedpe/harbinger_model_BV-2-8_BV-2-8_R1_001.recip.midpoint.bed.tract0.linkage51602.clusters.bed_1
159	PY79	3295652	4033458	harbinger_model_BV-2-8_BV-2-8_R1_001:3295652:4033458:.	0	0	0	0	0	0	interlinkage	0.559502	0.440498	737806	44.0498	wt_bedpe/harbinger_model_BV-2-8_BV-2-8_R1_001.recip.midpoint.bed.tract0.linkage51602.clusters.bed	13267.76711	105697.3177	793	1	2438900	10082744	761	66.4	90.5	98.4118	545079	55740	94870	125269	820958	220139	1197	820958	11718	WT	737806	wt_bedpe/harbinger_model_BV-2-8_BV-2-8_R1_001.recip.midpoint.bed.tract0.linkage51602.clusters.bed_4	0	51602	1000 bp+	interlinkage_1000 bp+	2.899273187317604	4.122797839714375	5.867942183	recipient	wt_bedpe/harbinger_model_BV-2-8_BV-2-8_R1_001.recip.midpoint.bed.tract0.linkage51602.clusters.bed_0
160	PY79	0	3	harbinger_model_PY79-1_PY79-1_R1_001:0:3:.	0	0	0	0	0	0	interlinkage	0.666667	0.333333	3	33.3333	wt_bedpe/harbinger_model_PY79-1_PY79-1_R1_001.recip.midpoint.bed.tract0.linkage51602.clusters.bed	1	1	1	1	1	1	1	100	100	33.3333	1	0	0	0	1	0	0	1	2	WT	3	wt_bedpe/harbinger_model_PY79-1_PY79-1_R1_001.recip.midpoint.bed.tract0.linkage51602.clusters.bed_0	0	51602	0-10 bp	interlinkage_0-10 bp	0	0	0.4771212547196624	recipient	wt_bedpe/harbinger_model_PY79-1_PY79-1_R1_001.recip.midpoint.bed.tract0.linkage51602.clusters.bed_0
161	PY79	3	570	harbinger_model_PY79-1_PY79-1_R1_001:3:570:57,0	3,85	86,570	.,-1	1,1	0	1	transformed	0.61552	0.38448	567	38.448	wt_bedpe/harbinger_model_PY79-1_PY79-1_R1_001.recip.midpoint.bed.tract0.linkage51602.clusters.bed	6642	1	6642	6642	6642	6642	2	93.8	94.8	98.7654	525	28	0	7	560	7	1	560	7	WT	567	wt_bedpe/harbinger_model_PY79-1_PY79-1_R1_001.recip.midpoint.bed.tract0.linkage51602.clusters.bed_1	0	51602	100-1000 bp	transformed_100-1000 bp	3.8222988712623662	3.8222988712623662	2.7535830588929064	donor	wt_bedpe/harbinger_model_PY79-1_PY79-1_R1_001.recip.midpoint.bed.tract0.linkage51602.clusters.bed_1
162	PY79	570	597	harbinger_model_PY79-1_PY79-1_R1_001:570:597:.	0	0	0	0	0	1	intralinkage	0.518519	0.481481	27	48.1481	wt_bedpe/harbinger_model_PY79-1_PY79-1_R1_001.recip.midpoint.bed.tract0.linkage51602.clusters.bed	6642	1	6642	6642	6642	6642	2	96.3	96.3	100	26	1	0	0	27	0	0	27	0	WT	27	wt_bedpe/harbinger_model_PY79-1_PY79-1_R1_001.recip.midpoint.bed.tract0.linkage51602.clusters.bed_2	0	51602	10-100 bp	intralinkage_10-100 bp	3.8222988712623662	3.8222988712623662	1.4313637641589874	recipient	wt_bedpe/harbinger_model_PY79-1_PY79-1_R1_001.recip.midpoint.bed.tract0.linkage51602.clusters.bed_1
163	PY79	597	3945	harbinger_model_PY79-1_PY79-1_R1_001:597:3945:1	597	3945	27	2	27	1	transformed	0.593787	0.406213	3348	40.6213	wt_bedpe/harbinger_model_PY79-1_PY79-1_R1_001.recip.midpoint.bed.tract0.linkage51602.clusters.bed	4845	1743.435365	5329	2080	6642	19377	5	94.2	94.2	100	3154	192	1	2	3349	3	2	3349	0	WT	3348	wt_bedpe/harbinger_model_PY79-1_PY79-1_R1_001.recip.midpoint.bed.tract0.linkage51602.clusters.bed_3	0	51602	1000 bp+	transformed_1000 bp+	3.726645720240912	3.685293781386784	3.5247854493212225	donor	wt_bedpe/harbinger_model_PY79-1_PY79-1_R1_001.recip.midpoint.bed.tract0.linkage51602.clusters.bed_1
164	PY79	3945	226883	harbinger_model_PY79-1_PY79-1_R1_001:3945:226883:.	0	0	0	0	0	0	interlinkage	0.559963	0.440037	222938	44.0037	wt_bedpe/harbinger_model_PY79-1_PY79-1_R1_001.recip.midpoint.bed.tract0.linkage51602.clusters.bed	7261.521912	21790.52347	1785	1	293798	1822392	252	77.2	93.4	90.1062	167022	11658	15437	22201	216318	37638	158	216318	22057	WT	222938	wt_bedpe/harbinger_model_PY79-1_PY79-1_R1_001.recip.midpoint.bed.tract0.linkage51602.clusters.bed_4	0	51602	1000 bp+	interlinkage_1000 bp+	3.251638220448212	3.861027652203537	5.348184101	recipient	wt_bedpe/harbinger_model_PY79-1_PY79-1_R1_001.recip.midpoint.bed.tract0.linkage51602.clusters.bed_0
165	PY79	226883	227798	harbinger_model_PY79-1_PY79-1_R1_001:226883:227798:2	226883	227798	222938	3	222938	2	transformed	0.543169	0.456831	915	45.6831	wt_bedpe/harbinger_model_PY79-1_PY79-1_R1_001.recip.midpoint.bed.tract0.linkage51602.clusters.bed	2291	1	2291	2291	2291	2291	2	90.7	90.7	100	830	85	0	0	915	0	0	915	0	WT	915	wt_bedpe/harbinger_model_PY79-1_PY79-1_R1_001.recip.midpoint.bed.tract0.linkage51602.clusters.bed_5	0	51602	100-1000 bp	transformed_100-1000 bp	3.360025089189397	3.360025089189397	2.9614210940664485	donor	wt_bedpe/harbinger_model_PY79-1_PY79-1_R1_001.recip.midpoint.bed.tract0.linkage51602.clusters.bed_2
166	PY79	227798	227820	harbinger_model_PY79-1_PY79-1_R1_001:227798:227820:.	0	0	0	0	0	2	intralinkage	0.5	0.5	22	50	wt_bedpe/harbinger_model_PY79-1_PY79-1_R1_001.recip.midpoint.bed.tract0.linkage51602.clusters.bed	2291	1	2291	2291	2291	2291	2	90.9	90.9	100	20	2	0	0	22	0	0	22	0	WT	22	wt_bedpe/harbinger_model_PY79-1_PY79-1_R1_001.recip.midpoint.bed.tract0.linkage51602.clusters.bed_6	0	51602	10-100 bp	intralinkage_10-100 bp	3.360025089189397	3.360025089189397	1.3424226808222062	recipient	wt_bedpe/harbinger_model_PY79-1_PY79-1_R1_001.recip.midpoint.bed.tract0.linkage51602.clusters.bed_2
167	PY79	227820	230070	harbinger_model_PY79-1_PY79-1_R1_001:227820:230070:3	227820	230070	22	4	22	2	transformed	0.569778	0.430222	2250	43.0222	wt_bedpe/harbinger_model_PY79-1_PY79-1_R1_001.recip.midpoint.bed.tract0.linkage51602.clusters.bed	757.8	797.8948237	338	88	2291	3785	6	87.6	88.1	100	1976	263	5	11	2255	16	4	2255	0	WT	2250	wt_bedpe/harbinger_model_PY79-1_PY79-1_R1_001.recip.midpoint.bed.tract0.linkage51602.clusters.bed_7	0	51602	1000 bp+	transformed_1000 bp+	2.5289167002776547	2.8795546009389743	3.3521825181113627	donor	wt_bedpe/harbinger_model_PY79-1_PY79-1_R1_001.recip.midpoint.bed.tract0.linkage51602.clusters.bed_2
168	PY79	230070	230080	harbinger_model_PY79-1_PY79-1_R1_001:230070:230080:.	0	0	0	0	0	2	intralinkage	0.5	0.5	10	50	wt_bedpe/harbinger_model_PY79-1_PY79-1_R1_001.recip.midpoint.bed.tract0.linkage51602.clusters.bed	761	1	761	761	761	761	2	90	90	100	9	1	0	0	10	0	0	10	0	WT	10	wt_bedpe/harbinger_model_PY79-1_PY79-1_R1_001.recip.midpoint.bed.tract0.linkage51602.clusters.bed_8	0	51602	10-100 bp	intralinkage_10-100 bp	2.8813846567705728	2.8813846567705728	1	recipient	wt_bedpe/harbinger_model_PY79-1_PY79-1_R1_001.recip.midpoint.bed.tract0.linkage51602.clusters.bed_2
169	PY79	230080	230940	harbinger_model_PY79-1_PY79-1_R1_001:230080:230940:4	230080	230940	10	5	10	2	transformed	0.519767	0.480233	860	48.0233	wt_bedpe/harbinger_model_PY79-1_PY79-1_R1_001.recip.midpoint.bed.tract0.linkage51602.clusters.bed	5662	4902	5662	761	10563	11323	3	88.8	88.8	100	764	95	0	1	860	1	1	860	0	WT	860	wt_bedpe/harbinger_model_PY79-1_PY79-1_R1_001.recip.midpoint.bed.tract0.linkage51602.clusters.bed_9	0	51602	100-1000 bp	transformed_100-1000 bp	3.752969865029084	3.752969865029084	2.934498451243568	donor	wt_bedpe/harbinger_model_PY79-1_PY79-1_R1_001.recip.midpoint.bed.tract0.linkage51602.clusters.bed_2
170	PY79	230940	283871	harbinger_model_PY79-1_PY79-1_R1_001:230940:283871:.	0	0	0	0	0	0	interlinkage	0.547694	0.452306	52931	45.2306	wt_bedpe/harbinger_model_PY79-1_PY79-1_R1_001.recip.midpoint.bed.tract0.linkage51602.clusters.bed	2582.185185	6708.905924	301	1	42610	139385	55	49.4	89.7	100	30253	3360	8351	19318	61282	27669	103	61282	0	WT	52931	wt_bedpe/harbinger_model_PY79-1_PY79-1_R1_001.recip.midpoint.bed.tract0.linkage51602.clusters.bed_10	0	51602	1000 bp+	interlinkage_1000 bp+	2.478566495593843	3.4119873850797715	4.723710098986156	recipient	wt_bedpe/harbinger_model_PY79-1_PY79-1_R1_001.recip.midpoint.bed.tract0.linkage51602.clusters.bed_0
171	PY79	283871	283890	harbinger_model_PY79-1_PY79-1_R1_001:283871:283890:5	283871	283890	52931	6	52931	3	transformed	0.526316	0.473684	19	47.3684	wt_bedpe/harbinger_model_PY79-1_PY79-1_R1_001.recip.midpoint.bed.tract0.linkage51602.clusters.bed	11	1	11	11	11	11	2	73.7	73.7	100	14	5	0	0	19	0	0	19	0	WT	19	wt_bedpe/harbinger_model_PY79-1_PY79-1_R1_001.recip.midpoint.bed.tract0.linkage51602.clusters.bed_11	0	51602	10-100 bp	transformed_10-100 bp	1.041392685158225	1.041392685158225	1.2787536009528289	donor	wt_bedpe/harbinger_model_PY79-1_PY79-1_R1_001.recip.midpoint.bed.tract0.linkage51602.clusters.bed_3
172	PY79	283890	287569	harbinger_model_PY79-1_PY79-1_R1_001:283890:287569:.	0	0	0	0	0	3	intralinkage	0.519706	0.480294	3679	48.0294	wt_bedpe/harbinger_model_PY79-1_PY79-1_R1_001.recip.midpoint.bed.tract0.linkage51602.clusters.bed	537.6666667	730.5687463	41	1	1665	3221	7	89.7	91.1	100	3327	319	32	33	3711	65	7	3711	0	WT	3679	wt_bedpe/harbinger_model_PY79-1_PY79-1_R1_001.recip.midpoint.bed.tract0.linkage51602.clusters.bed_12	0	51602	1000 bp+	intralinkage_1000 bp+	1.6127838567197357	2.730513112696224	3.565729787831127	recipient	wt_bedpe/harbinger_model_PY79-1_PY79-1_R1_001.recip.midpoint.bed.tract0.linkage51602.clusters.bed_3
173	PY79	287569	287608	harbinger_model_PY79-1_PY79-1_R1_001:287569:287608:6	287569	287608	3679	7	3679	3	transformed	0.461538	0.538462	39	53.8462	wt_bedpe/harbinger_model_PY79-1_PY79-1_R1_001.recip.midpoint.bed.tract0.linkage51602.clusters.bed	1665	1	1665	1665	1665	1665	2	94.9	94.9	100	37	2	0	0	39	0	0	39	0	WT	39	wt_bedpe/harbinger_model_PY79-1_PY79-1_R1_001.recip.midpoint.bed.tract0.linkage51602.clusters.bed_13	0	51602	10-100 bp	transformed_10-100 bp	3.2214142378423385	3.2214142378423385	1.591064607026499	donor	wt_bedpe/harbinger_model_PY79-1_PY79-1_R1_001.recip.midpoint.bed.tract0.linkage51602.clusters.bed_3
174	PY79	287608	424123	harbinger_model_PY79-1_PY79-1_R1_001:287608:424123:.	0	0	0	0	0	0	interlinkage	0.537428	0.462572	136515	46.2572	wt_bedpe/harbinger_model_PY79-1_PY79-1_R1_001.recip.midpoint.bed.tract0.linkage51602.clusters.bed	9642.660714	33606.71235	712	1	302277	1079867	113	73	90.2	100	111255	11830	15874	13430	152389	29304	207	152389	0	WT	136515	wt_bedpe/harbinger_model_PY79-1_PY79-1_R1_001.recip.midpoint.bed.tract0.linkage51602.clusters.bed_14	0	51602	1000 bp+	interlinkage_1000 bp+	2.852479993636857	3.984196885974346	5.135180373423073	recipient	wt_bedpe/harbinger_model_PY79-1_PY79-1_R1_001.recip.midpoint.bed.tract0.linkage51602.clusters.bed_0
175	PY79	424123	430066	harbinger_model_PY79-1_PY79-1_R1_001:424123:430066:7	424123	430066	136515	8	136515	4	transformed	0.569578	0.430422	5943	43.0422	wt_bedpe/harbinger_model_PY79-1_PY79-1_R1_001.recip.midpoint.bed.tract0.linkage51602.clusters.bed	31600.16667	49313.88013	1952	95	133835	189596	7	91.5	91.7	100	5448	485	11	10	5954	21	6	5954	0	WT	5943	wt_bedpe/harbinger_model_PY79-1_PY79-1_R1_001.recip.midpoint.bed.tract0.linkage51602.clusters.bed_15	0	51602	1000 bp+	transformed_1000 bp+	3.290479813330673	4.499689373240885	3.774005730258209	donor	wt_bedpe/harbinger_model_PY79-1_PY79-1_R1_001.recip.midpoint.bed.tract0.linkage51602.clusters.bed_4
176	PY79	430066	492181	harbinger_model_PY79-1_PY79-1_R1_001:430066:492181:.	0	0	0	0	0	0	interlinkage	0.540723	0.459277	62115	45.9277	wt_bedpe/harbinger_model_PY79-1_PY79-1_R1_001.recip.midpoint.bed.tract0.linkage51602.clusters.bed	7232.905882	30897.69151	756	1	254771	614713	86	60.7	90.8	100	53082	5275	25325	3758	87440	29083	117	87440	0	WT	62115	wt_bedpe/harbinger_model_PY79-1_PY79-1_R1_001.recip.midpoint.bed.tract0.linkage51602.clusters.bed_16	0	51602	1000 bp+	interlinkage_1000 bp+	2.8785217955012063	3.8593128138882142	4.793196489558059	recipient	wt_bedpe/harbinger_model_PY79-1_PY79-1_R1_001.recip.midpoint.bed.tract0.linkage51602.clusters.bed_0
177	PY79	492181	497980	harbinger_model_PY79-1_PY79-1_R1_001:492181:497980:8	492181	497980	62115	9	62115	5	transformed	0.549922	0.450078	5799	45.0078	wt_bedpe/harbinger_model_PY79-1_PY79-1_R1_001.recip.midpoint.bed.tract0.linkage51602.clusters.bed	7222.2	11049.32612	1691	572	29170	36107	6	91	91.9	100	5311	453	35	35	5834	70	12	5834	0	WT	5799	wt_bedpe/harbinger_model_PY79-1_PY79-1_R1_001.recip.midpoint.bed.tract0.linkage51602.clusters.bed_17	0	51602	1000 bp+	transformed_1000 bp+	3.2281436075977417	3.858669510910761	3.7633531087482153	donor	wt_bedpe/harbinger_model_PY79-1_PY79-1_R1_001.recip.midpoint.bed.tract0.linkage51602.clusters.bed_5
178	PY79	497980	499783	harbinger_model_PY79-1_PY79-1_R1_001:497980:499783:.	0	0	0	0	0	5	intralinkage	0.540211	0.459789	1803	45.9789	wt_bedpe/harbinger_model_PY79-1_PY79-1_R1_001.recip.midpoint.bed.tract0.linkage51602.clusters.bed	1397.666667	591.395536	1703	572	1918	4191	4	77.1	90.1	100	1393	150	3	260	1806	263	3	1806	0	WT	1803	wt_bedpe/harbinger_model_PY79-1_PY79-1_R1_001.recip.midpoint.bed.tract0.linkage51602.clusters.bed_18	0	51602	1000 bp+	intralinkage_1000 bp+	3.231214647962601	3.1454036077874816	3.255995726722402	recipient	wt_bedpe/harbinger_model_PY79-1_PY79-1_R1_001.recip.midpoint.bed.tract0.linkage51602.clusters.bed_5
179	PY79	499783	502419	harbinger_model_PY79-1_PY79-1_R1_001:499783:502419:9	499783	502419	1803	10	1803	5	transformed	0.558042	0.441958	2636	44.1958	wt_bedpe/harbinger_model_PY79-1_PY79-1_R1_001.recip.midpoint.bed.tract0.linkage51602.clusters.bed	14976.33333	18575.99402	2677	1024	41228	44927	4	92.5	92.5	100	2439	197	2	0	2638	2	1	2638	0	WT	2636	wt_bedpe/harbinger_model_PY79-1_PY79-1_R1_001.recip.midpoint.bed.tract0.linkage51602.clusters.bed_19	0	51602	1000 bp+	transformed_1000 bp+	3.4276483711869328	4.175405497644606	3.420945405921972	donor	wt_bedpe/harbinger_model_PY79-1_PY79-1_R1_001.recip.midpoint.bed.tract0.linkage51602.clusters.bed_5
180	PY79	502419	506979	harbinger_model_PY79-1_PY79-1_R1_001:502419:506979:.	0	0	0	0	0	5	intralinkage	0.563377	0.436623	4560	43.6623	wt_bedpe/harbinger_model_PY79-1_PY79-1_R1_001.recip.midpoint.bed.tract0.linkage51602.clusters.bed	12554.44444	11068.44913	8366	3417	41228	112982	10	94.2	94.2	100	4297	263	1	0	4561	1	1	4561	0	WT	4560	wt_bedpe/harbinger_model_PY79-1_PY79-1_R1_001.recip.midpoint.bed.tract0.linkage51602.clusters.bed_20	0	51602	1000 bp+	intralinkage_1000 bp+	3.922517860244612	4.098797499049676	3.658964842664435	recipient	wt_bedpe/harbinger_model_PY79-1_PY79-1_R1_001.recip.midpoint.bed.tract0.linkage51602.clusters.bed_5
181	PY79	506979	507014	harbinger_model_PY79-1_PY79-1_R1_001:506979:507014:10	506979	507014	4560	11	4560	5	transformed	0.485714	0.514286	35	51.4286	wt_bedpe/harbinger_model_PY79-1_PY79-1_R1_001.recip.midpoint.bed.tract0.linkage51602.clusters.bed	11729	1	11729	11729	11729	11729	2	97.1	97.1	100	34	1	0	0	35	0	0	35	0	WT	35	wt_bedpe/harbinger_model_PY79-1_PY79-1_R1_001.recip.midpoint.bed.tract0.linkage51602.clusters.bed_21	0	51602	10-100 bp	transformed_10-100 bp	4.069260986284746	4.069260986284746	1.5440680443502757	donor	wt_bedpe/harbinger_model_PY79-1_PY79-1_R1_001.recip.midpoint.bed.tract0.linkage51602.clusters.bed_5
182	PY79	507014	592367	harbinger_model_PY79-1_PY79-1_R1_001:507014:592367:.	0	0	0	0	0	0	interlinkage	0.595539	0.404461	85353	40.4461	wt_bedpe/harbinger_model_PY79-1_PY79-1_R1_001.recip.midpoint.bed.tract0.linkage51602.clusters.bed	2748.631579	19283.36169	283	1	223233	365436	134	36.6	88.7	90.6693	42943	5256	40077	29190	117466	69267	189	117466	7964	WT	85353	wt_bedpe/harbinger_model_PY79-1_PY79-1_R1_001.recip.midpoint.bed.tract0.linkage51602.clusters.bed_22	0	51602	1000 bp+	interlinkage_1000 bp+	2.451786436	3.4391165317932355	4.931218790366376	recipient	wt_bedpe/harbinger_model_PY79-1_PY79-1_R1_001.recip.midpoint.bed.tract0.linkage51602.clusters.bed_0
183	PY79	592367	595102	harbinger_model_PY79-1_PY79-1_R1_001:592367:595102:11	592367	595102	85353	12	85353	6	transformed	0.555393	0.444607	2735	44.4607	wt_bedpe/harbinger_model_PY79-1_PY79-1_R1_001.recip.midpoint.bed.tract0.linkage51602.clusters.bed	562	322.5066096	672.5	49	854	2245	5	87.6	89.3	100	2420	284	28	31	2763	59	5	2763	0	WT	2735	wt_bedpe/harbinger_model_PY79-1_PY79-1_R1_001.recip.midpoint.bed.tract0.linkage51602.clusters.bed_23	0	51602	1000 bp+	transformed_1000 bp+	2.8276922886744456	2.749736315569061	3.4369573306694496	donor	wt_bedpe/harbinger_model_PY79-1_PY79-1_R1_001.recip.midpoint.bed.tract0.linkage51602.clusters.bed_6
184	PY79	595102	600093	harbinger_model_PY79-1_PY79-1_R1_001:595102:600093:.	0	0	0	0	0	6	intralinkage	0.539772	0.460228	4991	46.0228	wt_bedpe/harbinger_model_PY79-1_PY79-1_R1_001.recip.midpoint.bed.tract0.linkage51602.clusters.bed	226.5714286	353.8742622	1	1	854	1580	8	75.6	92.5	100	3801	292	37	898	5028	935	16	5028	0	WT	4991	wt_bedpe/harbinger_model_PY79-1_PY79-1_R1_001.recip.midpoint.bed.tract0.linkage51602.clusters.bed_24	0	51602	1000 bp+	intralinkage_1000 bp+	0	2.355205143022094	3.698187569866122	recipient	wt_bedpe/harbinger_model_PY79-1_PY79-1_R1_001.recip.midpoint.bed.tract0.linkage51602.clusters.bed_6
185	PY79	600093	601066	harbinger_model_PY79-1_PY79-1_R1_001:600093:601066:12	600093	601066	4991	13	4991	6	transformed	0.494347	0.505653	973	50.5653	wt_bedpe/harbinger_model_PY79-1_PY79-1_R1_001.recip.midpoint.bed.tract0.linkage51602.clusters.bed	1	1	1	1	1	1	2	92.1	99.7	100	962	1	72	10	1045	82	2	1045	0	WT	973	wt_bedpe/harbinger_model_PY79-1_PY79-1_R1_001.recip.midpoint.bed.tract0.linkage51602.clusters.bed_25	0	51602	100-1000 bp	transformed_100-1000 bp	0	0	2.988112840268352	donor	wt_bedpe/harbinger_model_PY79-1_PY79-1_R1_001.recip.midpoint.bed.tract0.linkage51602.clusters.bed_6
186	PY79	601066	603172	harbinger_model_PY79-1_PY79-1_R1_001:601066:603172:.	0	0	0	0	0	6	intralinkage	0.462488	0.537512	2106	53.7512	wt_bedpe/harbinger_model_PY79-1_PY79-1_R1_001.recip.midpoint.bed.tract0.linkage51602.clusters.bed	1	1	1	1	1	1	2	95.4	99.6	100	2090	5	84	11	2190	95	3	2190	0	WT	2106	wt_bedpe/harbinger_model_PY79-1_PY79-1_R1_001.recip.midpoint.bed.tract0.linkage51602.clusters.bed_26	0	51602	1000 bp+	intralinkage_1000 bp+	0	0	3.323458366849468	recipient	wt_bedpe/harbinger_model_PY79-1_PY79-1_R1_001.recip.midpoint.bed.tract0.linkage51602.clusters.bed_6
187	PY79	603172	604978	harbinger_model_PY79-1_PY79-1_R1_001:603172:604978:13	603172	604978	2106	14	2106	6	transformed	0.565338	0.434662	1806	43.4662	wt_bedpe/harbinger_model_PY79-1_PY79-1_R1_001.recip.midpoint.bed.tract0.linkage51602.clusters.bed	459.2	562.2038489	1	1	1155	2292	6	91.6	91.9	100	1665	139	12	2	1818	14	7	1818	0	WT	1806	wt_bedpe/harbinger_model_PY79-1_PY79-1_R1_001.recip.midpoint.bed.tract0.linkage51602.clusters.bed_27	0	51602	1000 bp+	transformed_1000 bp+	0	2.662001879389917	3.256717745977487	donor	wt_bedpe/harbinger_model_PY79-1_PY79-1_R1_001.recip.midpoint.bed.tract0.linkage51602.clusters.bed_6
188	PY79	604978	609279	harbinger_model_PY79-1_PY79-1_R1_001:604978:609279:.	0	0	0	0	0	6	intralinkage	0.5608	0.4392	4301	43.92	wt_bedpe/harbinger_model_PY79-1_PY79-1_R1_001.recip.midpoint.bed.tract0.linkage51602.clusters.bed	1600.2	882.1327709	1155	927	3320	7997	6	91.7	91.7	100	3943	354	1	4	4302	5	2	4302	0	WT	4301	wt_bedpe/harbinger_model_PY79-1_PY79-1_R1_001.recip.midpoint.bed.tract0.linkage51602.clusters.bed_28	0	51602	1000 bp+	intralinkage_1000 bp+	3.062581984228163	3.204174266	3.633569442554092	recipient	wt_bedpe/harbinger_model_PY79-1_PY79-1_R1_001.recip.midpoint.bed.tract0.linkage51602.clusters.bed_6
189	PY79	609279	609302	harbinger_model_PY79-1_PY79-1_R1_001:609279:609302:14	609279	609302	4301	15	4301	6	transformed	0.695652	0.304348	23	30.4348	wt_bedpe/harbinger_model_PY79-1_PY79-1_R1_001.recip.midpoint.bed.tract0.linkage51602.clusters.bed	3320	1	3320	3320	3320	3320	2	95.7	95.7	100	22	1	0	0	23	0	0	23	0	WT	23	wt_bedpe/harbinger_model_PY79-1_PY79-1_R1_001.recip.midpoint.bed.tract0.linkage51602.clusters.bed_29	0	51602	10-100 bp	transformed_10-100 bp	3.521138083704036	3.521138083704036	1.3617278360175928	donor	wt_bedpe/harbinger_model_PY79-1_PY79-1_R1_001.recip.midpoint.bed.tract0.linkage51602.clusters.bed_6
190	PY79	609302	637078	harbinger_model_PY79-1_PY79-1_R1_001:609302:637078:.	0	0	0	0	0	6	intralinkage	0.597926	0.402074	27776	40.2074	wt_bedpe/harbinger_model_PY79-1_PY79-1_R1_001.recip.midpoint.bed.tract0.linkage51602.clusters.bed	7943.55	17805.44696	952.5	1	93341	317703	41	34.9	92.2	100	10052	810	995	16914	28771	17909	35	28771	0	WT	27776	wt_bedpe/harbinger_model_PY79-1_PY79-1_R1_001.recip.midpoint.bed.tract0.linkage51602.clusters.bed_30	0	51602	1000 bp+	intralinkage_1000 bp+	2.978864984347657	3.900014633516988	4.443669703496398	recipient	wt_bedpe/harbinger_model_PY79-1_PY79-1_R1_001.recip.midpoint.bed.tract0.linkage51602.clusters.bed_6
191	PY79	637078	637102	harbinger_model_PY79-1_PY79-1_R1_001:637078:637102:15	637078	637102	27776	16	27776	6	transformed	0.583333	0.416667	24	41.6667	wt_bedpe/harbinger_model_PY79-1_PY79-1_R1_001.recip.midpoint.bed.tract0.linkage51602.clusters.bed	368	1	368	368	368	368	2	87.5	87.5	100	21	3	0	0	24	0	0	24	0	WT	24	wt_bedpe/harbinger_model_PY79-1_PY79-1_R1_001.recip.midpoint.bed.tract0.linkage51602.clusters.bed_31	0	51602	10-100 bp	transformed_10-100 bp	2.5658478186735176	2.5658478186735176	1.380211241711606	donor	wt_bedpe/harbinger_model_PY79-1_PY79-1_R1_001.recip.midpoint.bed.tract0.linkage51602.clusters.bed_6
192	PY79	637102	651815	harbinger_model_PY79-1_PY79-1_R1_001:637102:651815:.	0	0	0	0	0	6	intralinkage	0.56603	0.43397	14713	43.397000000000006	wt_bedpe/harbinger_model_PY79-1_PY79-1_R1_001.recip.midpoint.bed.tract0.linkage51602.clusters.bed	6394.933333	18811.13125	411	1	76376	95910	16	84.2	88.8	95.2015	11898	1470	127	639	14134	766	37	14134	706	WT	14713	wt_bedpe/harbinger_model_PY79-1_PY79-1_R1_001.recip.midpoint.bed.tract0.linkage51602.clusters.bed_32	0	51602	1000 bp+	intralinkage_1000 bp+	2.6138418218760693	3.8058360213305225	4.167701234971368	recipient	wt_bedpe/harbinger_model_PY79-1_PY79-1_R1_001.recip.midpoint.bed.tract0.linkage51602.clusters.bed_6
193	PY79	651815	667728	harbinger_model_PY79-1_PY79-1_R1_001:651815:667728:16	651815	667728	14713	17	14713	6	transformed	0.546471	0.453529	15913	45.3529	wt_bedpe/harbinger_model_PY79-1_PY79-1_R1_001.recip.midpoint.bed.tract0.linkage51602.clusters.bed	2070.375	1342.605609	1678	421	5664	33111	17	62.1	92.6	100	14520	1140	7480	253	23393	7733	14	23393	0	WT	15913	wt_bedpe/harbinger_model_PY79-1_PY79-1_R1_001.recip.midpoint.bed.tract0.linkage51602.clusters.bed_33	0	51602	1000 bp+	transformed_1000 bp+	3.224791956492681	3.316049014867857	4.201752062778252	donor	wt_bedpe/harbinger_model_PY79-1_PY79-1_R1_001.recip.midpoint.bed.tract0.linkage51602.clusters.bed_6
194	PY79	667728	668369	harbinger_model_PY79-1_PY79-1_R1_001:667728:668369:.	0	0	0	0	0	6	intralinkage	0.521061	0.478939	641	47.8939	wt_bedpe/harbinger_model_PY79-1_PY79-1_R1_001.recip.midpoint.bed.tract0.linkage51602.clusters.bed	2198	1	2198	2198	2198	2198	2	90.2	90.2	100	578	63	0	0	641	0	0	641	0	WT	641	wt_bedpe/harbinger_model_PY79-1_PY79-1_R1_001.recip.midpoint.bed.tract0.linkage51602.clusters.bed_34	0	51602	100-1000 bp	intralinkage_100-1000 bp	3.342027688087472	3.342027688087472	2.806858029518817	recipient	wt_bedpe/harbinger_model_PY79-1_PY79-1_R1_001.recip.midpoint.bed.tract0.linkage51602.clusters.bed_6
195	PY79	668369	670462	harbinger_model_PY79-1_PY79-1_R1_001:668369:670462:17	668369	670462	641	18	641	6	transformed	0.508361	0.491639	2093	49.1639	wt_bedpe/harbinger_model_PY79-1_PY79-1_R1_001.recip.midpoint.bed.tract0.linkage51602.clusters.bed	2549	1353.630277	2198	1096	4353	7645	4	93	93	100	1947	146	0	0	2093	0	0	2093	0	WT	2093	wt_bedpe/harbinger_model_PY79-1_PY79-1_R1_001.recip.midpoint.bed.tract0.linkage51602.clusters.bed_35	0	51602	1000 bp+	transformed_1000 bp+	3.342027688087472	3.4063698354692677	3.3207692283386865	donor	wt_bedpe/harbinger_model_PY79-1_PY79-1_R1_001.recip.midpoint.bed.tract0.linkage51602.clusters.bed_6
196	PY79	670462	670542	harbinger_model_PY79-1_PY79-1_R1_001:670462:670542:.	0	0	0	0	0	6	intralinkage	0.5375	0.4625	80	46.25	wt_bedpe/harbinger_model_PY79-1_PY79-1_R1_001.recip.midpoint.bed.tract0.linkage51602.clusters.bed	1096	1	1096	1096	1096	1096	2	87.5	87.5	100	70	10	0	0	80	0	0	80	0	WT	80	wt_bedpe/harbinger_model_PY79-1_PY79-1_R1_001.recip.midpoint.bed.tract0.linkage51602.clusters.bed_36	0	51602	10-100 bp	intralinkage_10-100 bp	3.0398105541483504	3.0398105541483504	1.9030899869919435	recipient	wt_bedpe/harbinger_model_PY79-1_PY79-1_R1_001.recip.midpoint.bed.tract0.linkage51602.clusters.bed_6
197	PY79	670542	680142	harbinger_model_PY79-1_PY79-1_R1_001:670542:680142:18	670542	680142	80	19	80	6	transformed	0.529063	0.470937	9600	47.0937	wt_bedpe/harbinger_model_PY79-1_PY79-1_R1_001.recip.midpoint.bed.tract0.linkage51602.clusters.bed	2259.818182	2733.916651	1096	78	8778	24848	12	73.9	92.3	100	7309	599	294	1692	9894	1986	7	9894	0	WT	9600	wt_bedpe/harbinger_model_PY79-1_PY79-1_R1_001.recip.midpoint.bed.tract0.linkage51602.clusters.bed_37	0	51602	1000 bp+	transformed_1000 bp+	3.0398105541483504	3.3540734985586544	3.982271233039568	donor	wt_bedpe/harbinger_model_PY79-1_PY79-1_R1_001.recip.midpoint.bed.tract0.linkage51602.clusters.bed_6
198	PY79	680142	680149	harbinger_model_PY79-1_PY79-1_R1_001:680142:680149:.	0	0	0	0	0	6	intralinkage	0.285714	0.714286	7	71.4286	wt_bedpe/harbinger_model_PY79-1_PY79-1_R1_001.recip.midpoint.bed.tract0.linkage51602.clusters.bed	219	1	219	219	219	219	2	85.7	85.7	100	6	1	0	0	7	0	0	7	0	WT	7	wt_bedpe/harbinger_model_PY79-1_PY79-1_R1_001.recip.midpoint.bed.tract0.linkage51602.clusters.bed_38	0	51602	0-10 bp	intralinkage_0-10 bp	2.3404441148401185	2.3404441148401185	0.8450980400142568	recipient	wt_bedpe/harbinger_model_PY79-1_PY79-1_R1_001.recip.midpoint.bed.tract0.linkage51602.clusters.bed_6
199	PY79	680149	685400	harbinger_model_PY79-1_PY79-1_R1_001:680149:685400:19	680149	685400	7	20	7	6	transformed	0.52371	0.47629	5251	47.629	wt_bedpe/harbinger_model_PY79-1_PY79-1_R1_001.recip.midpoint.bed.tract0.linkage51602.clusters.bed	3870.5	2521.852386	4020	219	7223	15479	5	91.7	92.1	100	4820	412	4	19	5255	23	4	5255	0	WT	5251	wt_bedpe/harbinger_model_PY79-1_PY79-1_R1_001.recip.midpoint.bed.tract0.linkage51602.clusters.bed_39	0	51602	1000 bp+	transformed_1000 bp+	3.604226053	3.5877670717926997	3.720242018287057	donor	wt_bedpe/harbinger_model_PY79-1_PY79-1_R1_001.recip.midpoint.bed.tract0.linkage51602.clusters.bed_6
200	PY79	685400	685422	harbinger_model_PY79-1_PY79-1_R1_001:685400:685422:.	0	0	0	0	0	6	intralinkage	0.590909	0.409091	22	40.9091	wt_bedpe/harbinger_model_PY79-1_PY79-1_R1_001.recip.midpoint.bed.tract0.linkage51602.clusters.bed	7223	1	7223	7223	7223	7223	2	95.5	95.5	100	21	1	0	0	22	0	0	22	0	WT	22	wt_bedpe/harbinger_model_PY79-1_PY79-1_R1_001.recip.midpoint.bed.tract0.linkage51602.clusters.bed_40	0	51602	10-100 bp	intralinkage_10-100 bp	3.858717614860292	3.858717614860292	1.3424226808222062	recipient	wt_bedpe/harbinger_model_PY79-1_PY79-1_R1_001.recip.midpoint.bed.tract0.linkage51602.clusters.bed_6
201	PY79	685422	687808	harbinger_model_PY79-1_PY79-1_R1_001:685422:687808:20	685422	687808	22	21	22	6	transformed	0.535625	0.464376	2386	46.4376	wt_bedpe/harbinger_model_PY79-1_PY79-1_R1_001.recip.midpoint.bed.tract0.linkage51602.clusters.bed	7084.5	139.5	7084.5	6946	7223	14168	3	91.5	91.5	100	2183	203	0	0	2386	0	0	2386	0	WT	2386	wt_bedpe/harbinger_model_PY79-1_PY79-1_R1_001.recip.midpoint.bed.tract0.linkage51602.clusters.bed_41	0	51602	1000 bp+	transformed_1000 bp+	3.850309204632381	3.850309204632381	3.377670439334323	donor	wt_bedpe/harbinger_model_PY79-1_PY79-1_R1_001.recip.midpoint.bed.tract0.linkage51602.clusters.bed_6
202	PY79	687808	1059669	harbinger_model_PY79-1_PY79-1_R1_001:687808:1059669:.	0	0	0	0	0	0	interlinkage	0.549891	0.450109	371861	45.0109	wt_bedpe/harbinger_model_PY79-1_PY79-1_R1_001.recip.midpoint.bed.tract0.linkage51602.clusters.bed	5337.236842	18412.35302	799	1	162690	2027771	381	68.5	90.7	100	305057	30770	73424	36034	445285	109458	585	445285	0	WT	371861	wt_bedpe/harbinger_model_PY79-1_PY79-1_R1_001.recip.midpoint.bed.tract0.linkage51602.clusters.bed_42	0	51602	1000 bp+	interlinkage_1000 bp+	2.902546779313991	3.727316475220946	5.570380632854947	recipient	wt_bedpe/harbinger_model_PY79-1_PY79-1_R1_001.recip.midpoint.bed.tract0.linkage51602.clusters.bed_0
203	PY79	1059669	1062358	harbinger_model_PY79-1_PY79-1_R1_001:1059669:1062358:21	1059669	1062358	371861	22	371861	7	transformed	0.584604	0.415396	2689	41.5396	wt_bedpe/harbinger_model_PY79-1_PY79-1_R1_001.recip.midpoint.bed.tract0.linkage51602.clusters.bed	5811.5	5079.235397	4897	774	12678	23243	5	92.5	92.5	100	2487	199	1	3	2690	4	2	2690	0	WT	2689	wt_bedpe/harbinger_model_PY79-1_PY79-1_R1_001.recip.midpoint.bed.tract0.linkage51602.clusters.bed_43	0	51602	1000 bp+	transformed_1000 bp+	3.689930104018218	3.764288242139756	3.4295908022233017	donor	wt_bedpe/harbinger_model_PY79-1_PY79-1_R1_001.recip.midpoint.bed.tract0.linkage51602.clusters.bed_7
204	PY79	1062358	1082835	harbinger_model_PY79-1_PY79-1_R1_001:1062358:1082835:.	0	0	0	0	0	7	intralinkage	0.543781	0.456219	20477	45.6219	wt_bedpe/harbinger_model_PY79-1_PY79-1_R1_001.recip.midpoint.bed.tract0.linkage51602.clusters.bed	33400.38095	116277.0084	1639	7	547600	701388	22	76.2	90.7	100	15691	1575	127	3211	20604	3338	31	20604	0	WT	20477	wt_bedpe/harbinger_model_PY79-1_PY79-1_R1_001.recip.midpoint.bed.tract0.linkage51602.clusters.bed_44	0	51602	1000 bp+	intralinkage_1000 bp+	3.214578953570499	4.523751420210947	4.311266330288116	recipient	wt_bedpe/harbinger_model_PY79-1_PY79-1_R1_001.recip.midpoint.bed.tract0.linkage51602.clusters.bed_7
205	PY79	1082835	1082851	harbinger_model_PY79-1_PY79-1_R1_001:1082835:1082851:22	1082835	1082851	20477	23	20477	7	transformed	0.5625	0.4375	16	43.75	wt_bedpe/harbinger_model_PY79-1_PY79-1_R1_001.recip.midpoint.bed.tract0.linkage51602.clusters.bed	4172	1	4172	4172	4172	4172	2	87.5	87.5	100	14	2	0	0	16	0	0	16	0	WT	16	wt_bedpe/harbinger_model_PY79-1_PY79-1_R1_001.recip.midpoint.bed.tract0.linkage51602.clusters.bed_45	0	51602	10-100 bp	transformed_10-100 bp	3.6203442997544935	3.6203442997544935	1.2041199826559248	donor	wt_bedpe/harbinger_model_PY79-1_PY79-1_R1_001.recip.midpoint.bed.tract0.linkage51602.clusters.bed_7
206	PY79	1082851	1115131	harbinger_model_PY79-1_PY79-1_R1_001:1082851:1115131:.	0	0	0	0	0	7	intralinkage	0.549287	0.450713	32280	45.0713	wt_bedpe/harbinger_model_PY79-1_PY79-1_R1_001.recip.midpoint.bed.tract0.linkage51602.clusters.bed	1850.366667	2330.665648	472.5	1	7092	55482	31	81.2	90.2	99.4517	26188	2789	153	3126	32256	3279	48	32256	177	WT	32280	wt_bedpe/harbinger_model_PY79-1_PY79-1_R1_001.recip.midpoint.bed.tract0.linkage51602.clusters.bed_46	0	51602	1000 bp+	intralinkage_1000 bp+	2.674401812845282	3.267257796336085	4.508933526050033	recipient	wt_bedpe/harbinger_model_PY79-1_PY79-1_R1_001.recip.midpoint.bed.tract0.linkage51602.clusters.bed_7
207	PY79	1115131	1126141	harbinger_model_PY79-1_PY79-1_R1_001:1115131:1126141:23	1115131	1126141	32280	24	32280	7	transformed	0.551589	0.448411	11010	44.8411	wt_bedpe/harbinger_model_PY79-1_PY79-1_R1_001.recip.midpoint.bed.tract0.linkage51602.clusters.bed	490	378.2614773	436	1	1125	4402	10	89.3	90.1	100	9881	1054	54	75	11064	129	29	11064	0	WT	11010	wt_bedpe/harbinger_model_PY79-1_PY79-1_R1_001.recip.midpoint.bed.tract0.linkage51602.clusters.bed_47	0	51602	1000 bp+	transformed_1000 bp+	2.639486489268586	2.690196080028514	4.041787318971752	donor	wt_bedpe/harbinger_model_PY79-1_PY79-1_R1_001.recip.midpoint.bed.tract0.linkage51602.clusters.bed_7
208	PY79	1126141	1127597	harbinger_model_PY79-1_PY79-1_R1_001:1126141:1127597:.	0	0	0	0	0	7	intralinkage	0.529533	0.470467	1456	47.0467	wt_bedpe/harbinger_model_PY79-1_PY79-1_R1_001.recip.midpoint.bed.tract0.linkage51602.clusters.bed	641	410.4410825	900	63	960	1921	4	87.8	87.8	100	1279	176	0	1	1456	1	1	1456	0	WT	1456	wt_bedpe/harbinger_model_PY79-1_PY79-1_R1_001.recip.midpoint.bed.tract0.linkage51602.clusters.bed_48	0	51602	1000 bp+	intralinkage_1000 bp+	2.9542425094393248	2.806858029518817	3.1631613749770184	recipient	wt_bedpe/harbinger_model_PY79-1_PY79-1_R1_001.recip.midpoint.bed.tract0.linkage51602.clusters.bed_7
209	PY79	1127597	1129790	harbinger_model_PY79-1_PY79-1_R1_001:1127597:1129790:24	1127597	1129790	1456	25	1456	7	transformed	0.528956	0.471044	2193	47.1044	wt_bedpe/harbinger_model_PY79-1_PY79-1_R1_001.recip.midpoint.bed.tract0.linkage51602.clusters.bed	1161.25	1317.575743	611	63	3360	4642	5	86.3	86.4	100	1896	290	5	7	2198	12	8	2198	0	WT	2193	wt_bedpe/harbinger_model_PY79-1_PY79-1_R1_001.recip.midpoint.bed.tract0.linkage51602.clusters.bed_49	0	51602	1000 bp+	transformed_1000 bp+	2.786041210242554	3.064925727001698	3.341038631677523	donor	wt_bedpe/harbinger_model_PY79-1_PY79-1_R1_001.recip.midpoint.bed.tract0.linkage51602.clusters.bed_7
210	PY79	1129790	1129820	harbinger_model_PY79-1_PY79-1_R1_001:1129790:1129820:.	0	0	0	0	0	7	intralinkage	0.4	0.6	30	60	wt_bedpe/harbinger_model_PY79-1_PY79-1_R1_001.recip.midpoint.bed.tract0.linkage51602.clusters.bed	990	1	990	990	990	990	2	93.3	93.3	100	28	2	0	0	30	0	0	30	0	WT	30	wt_bedpe/harbinger_model_PY79-1_PY79-1_R1_001.recip.midpoint.bed.tract0.linkage51602.clusters.bed_50	0	51602	10-100 bp	intralinkage_10-100 bp	2.9956351945975497	2.9956351945975497	1.4771212547196624	recipient	wt_bedpe/harbinger_model_PY79-1_PY79-1_R1_001.recip.midpoint.bed.tract0.linkage51602.clusters.bed_7
211	PY79	1129820	1132486	harbinger_model_PY79-1_PY79-1_R1_001:1129820:1132486:25	1129820	1132486	30	26	30	7	transformed	0.52063	0.47937	2666	47.937000000000005	wt_bedpe/harbinger_model_PY79-1_PY79-1_R1_001.recip.midpoint.bed.tract0.linkage51602.clusters.bed	774	478.4292269	990	112	1220	2320	4	89.7	89.7	100	2392	273	0	1	2666	1	1	2666	0	WT	2666	wt_bedpe/harbinger_model_PY79-1_PY79-1_R1_001.recip.midpoint.bed.tract0.linkage51602.clusters.bed_51	0	51602	1000 bp+	transformed_1000 bp+	2.9956351945975497	2.8887409606828927	3.4258601450778405	donor	wt_bedpe/harbinger_model_PY79-1_PY79-1_R1_001.recip.midpoint.bed.tract0.linkage51602.clusters.bed_7
212	PY79	1132486	1132556	harbinger_model_PY79-1_PY79-1_R1_001:1132486:1132556:.	0	0	0	0	0	7	intralinkage	0.585714	0.414286	70	41.4286	wt_bedpe/harbinger_model_PY79-1_PY79-1_R1_001.recip.midpoint.bed.tract0.linkage51602.clusters.bed	112	1	112	112	112	112	2	87.1	87.1	100	61	9	0	0	70	0	0	70	0	WT	70	wt_bedpe/harbinger_model_PY79-1_PY79-1_R1_001.recip.midpoint.bed.tract0.linkage51602.clusters.bed_52	0	51602	10-100 bp	intralinkage_10-100 bp	2.049218022670181	2.049218022670181	1.845098040014257	recipient	wt_bedpe/harbinger_model_PY79-1_PY79-1_R1_001.recip.midpoint.bed.tract0.linkage51602.clusters.bed_7
213	PY79	1132556	1137527	harbinger_model_PY79-1_PY79-1_R1_001:1132556:1137527:26	1132556	1137527	70	27	70	7	transformed	0.530477	0.469523	4971	46.9523	wt_bedpe/harbinger_model_PY79-1_PY79-1_R1_001.recip.midpoint.bed.tract0.linkage51602.clusters.bed	24.14285714	37.96882305	10	1	112	163	8	90.1	90.2	100	4484	479	6	8	4977	14	10	4977	0	WT	4971	wt_bedpe/harbinger_model_PY79-1_PY79-1_R1_001.recip.midpoint.bed.tract0.linkage51602.clusters.bed_53	0	51602	1000 bp+	transformed_1000 bp+	1	1.382788664548021	3.696443763138999	donor	wt_bedpe/harbinger_model_PY79-1_PY79-1_R1_001.recip.midpoint.bed.tract0.linkage51602.clusters.bed_7
214	PY79	1137527	1137753	harbinger_model_PY79-1_PY79-1_R1_001:1137527:1137753:.	0	0	0	0	0	7	intralinkage	0.513274	0.486726	226	48.6726	wt_bedpe/harbinger_model_PY79-1_PY79-1_R1_001.recip.midpoint.bed.tract0.linkage51602.clusters.bed	18	1	18	18	18	18	2	93.8	93.8	100	212	14	0	0	226	0	0	226	0	WT	226	wt_bedpe/harbinger_model_PY79-1_PY79-1_R1_001.recip.midpoint.bed.tract0.linkage51602.clusters.bed_54	0	51602	100-1000 bp	intralinkage_100-1000 bp	1.255272505103306	1.255272505103306	2.3541084391474008	recipient	wt_bedpe/harbinger_model_PY79-1_PY79-1_R1_001.recip.midpoint.bed.tract0.linkage51602.clusters.bed_7
215	PY79	1137753	1140392	harbinger_model_PY79-1_PY79-1_R1_001:1137753:1140392:27	1137753	1140392	226	28	226	7	transformed	0.528988	0.471012	2639	47.1012	wt_bedpe/harbinger_model_PY79-1_PY79-1_R1_001.recip.midpoint.bed.tract0.linkage51602.clusters.bed	230.6666667	173.2969014	234	18	440	690	4	89.6	89.6	100	2364	274	0	1	2639	1	1	2639	0	WT	2639	wt_bedpe/harbinger_model_PY79-1_PY79-1_R1_001.recip.midpoint.bed.tract0.linkage51602.clusters.bed_55	0	51602	1000 bp+	transformed_1000 bp+	2.369215857410143	2.3629848397998545	3.421439390220049	donor	wt_bedpe/harbinger_model_PY79-1_PY79-1_R1_001.recip.midpoint.bed.tract0.linkage51602.clusters.bed_7
216	PY79	1140392	1309793	harbinger_model_PY79-1_PY79-1_R1_001:1140392:1309793:.	0	0	0	0	0	0	interlinkage	0.558592	0.441408	169401	44.1408	wt_bedpe/harbinger_model_PY79-1_PY79-1_R1_001.recip.midpoint.bed.tract0.linkage51602.clusters.bed	9060.275	43225.65035	721.5	1	448559	1811856	201	74.7	89.8	99.5549	138645	15483	17065	14519	185712	31584	348	185712	754	WT	169401	wt_bedpe/harbinger_model_PY79-1_PY79-1_R1_001.recip.midpoint.bed.tract0.linkage51602.clusters.bed_56	0	51602	1000 bp+	interlinkage_1000 bp+	2.858236335429513	3.957141379704408	5.228915969708974	recipient	wt_bedpe/harbinger_model_PY79-1_PY79-1_R1_001.recip.midpoint.bed.tract0.linkage51602.clusters.bed_0
217	PY79	1309793	1312126	harbinger_model_PY79-1_PY79-1_R1_001:1309793:1312126:28	1309793	1312126	169401	29	169401	8	transformed	0.553365	0.446635	2333	44.6635	wt_bedpe/harbinger_model_PY79-1_PY79-1_R1_001.recip.midpoint.bed.tract0.linkage51602.clusters.bed	5226.666667	8225.04243	667	1	22741	31355	7	89.2	89.4	100	2084	243	3	6	2336	9	5	2336	0	WT	2333	wt_bedpe/harbinger_model_PY79-1_PY79-1_R1_001.recip.midpoint.bed.tract0.linkage51602.clusters.bed_57	0	51602	1000 bp+	transformed_1000 bp+	2.824125833916549	3.7182248036564554	3.3679147387937527	donor	wt_bedpe/harbinger_model_PY79-1_PY79-1_R1_001.recip.midpoint.bed.tract0.linkage51602.clusters.bed_8
218	PY79	1312126	1312237	harbinger_model_PY79-1_PY79-1_R1_001:1312126:1312237:.	0	0	0	0	0	8	intralinkage	0.603604	0.396396	111	39.6396	wt_bedpe/harbinger_model_PY79-1_PY79-1_R1_001.recip.midpoint.bed.tract0.linkage51602.clusters.bed	7186	1	7186	7186	7186	7186	2	88.3	88.3	100	98	13	0	0	111	0	0	111	0	WT	111	wt_bedpe/harbinger_model_PY79-1_PY79-1_R1_001.recip.midpoint.bed.tract0.linkage51602.clusters.bed_58	0	51602	100-1000 bp	intralinkage_100-1000 bp	3.856487212868631	3.856487212868631	2.0453229787866576	recipient	wt_bedpe/harbinger_model_PY79-1_PY79-1_R1_001.recip.midpoint.bed.tract0.linkage51602.clusters.bed_8
219	PY79	1312237	1329227	harbinger_model_PY79-1_PY79-1_R1_001:1312237:1329227:29	1312237	1329227	111	30	111	8	transformed	0.550795	0.449205	16990	44.9205	wt_bedpe/harbinger_model_PY79-1_PY79-1_R1_001.recip.midpoint.bed.tract0.linkage51602.clusters.bed	3036.75	2768.399174	1232	1	7186	48573	17	89.1	90.5	100	15227	1557	91	206	17081	297	45	17081	0	WT	16990	wt_bedpe/harbinger_model_PY79-1_PY79-1_R1_001.recip.midpoint.bed.tract0.linkage51602.clusters.bed_59	0	51602	1000 bp+	transformed_1000 bp+	3.090610707828407	3.482409040160113	4.230193378869045	donor	wt_bedpe/harbinger_model_PY79-1_PY79-1_R1_001.recip.midpoint.bed.tract0.linkage51602.clusters.bed_8
220	PY79	1329227	1329256	harbinger_model_PY79-1_PY79-1_R1_001:1329227:1329256:.	0	0	0	0	0	8	intralinkage	0.586207	0.413793	29	41.3793	wt_bedpe/harbinger_model_PY79-1_PY79-1_R1_001.recip.midpoint.bed.tract0.linkage51602.clusters.bed	965	1	965	965	965	965	2	93.1	93.1	100	27	2	0	0	29	0	0	29	0	WT	29	wt_bedpe/harbinger_model_PY79-1_PY79-1_R1_001.recip.midpoint.bed.tract0.linkage51602.clusters.bed_60	0	51602	10-100 bp	intralinkage_10-100 bp	2.9845273133437926	2.9845273133437926	1.462397997898956	recipient	wt_bedpe/harbinger_model_PY79-1_PY79-1_R1_001.recip.midpoint.bed.tract0.linkage51602.clusters.bed_8
221	PY79	1329256	1334505	harbinger_model_PY79-1_PY79-1_R1_001:1329256:1334505:30	1329256	1334505	29	31	29	8	transformed	0.52029	0.47971	5249	47.971	wt_bedpe/harbinger_model_PY79-1_PY79-1_R1_001.recip.midpoint.bed.tract0.linkage51602.clusters.bed	2320.5	2273.772298	1477.5	211	7121	13918	7	90.3	90.3	100	4739	509	0	1	5249	1	1	5249	0	WT	5249	wt_bedpe/harbinger_model_PY79-1_PY79-1_R1_001.recip.midpoint.bed.tract0.linkage51602.clusters.bed_61	0	51602	1000 bp+	transformed_1000 bp+	3.169527489553293	3.365581572755049	3.7200765727681406	donor	wt_bedpe/harbinger_model_PY79-1_PY79-1_R1_001.recip.midpoint.bed.tract0.linkage51602.clusters.bed_8
222	PY79	1334505	1577111	harbinger_model_PY79-1_PY79-1_R1_001:1334505:1577111:.	0	0	0	0	0	0	interlinkage	0.574021	0.425979	242606	42.5979	wt_bedpe/harbinger_model_PY79-1_PY79-1_R1_001.recip.midpoint.bed.tract0.linkage51602.clusters.bed	5379.220472	13222.56749	1493	1	114141	1366069	255	79.4	91.4	100	212619	19552	25340	10435	267946	35775	377	267946	0	WT	242606	wt_bedpe/harbinger_model_PY79-1_PY79-1_R1_001.recip.midpoint.bed.tract0.linkage51602.clusters.bed_62	0	51602	1000 bp+	interlinkage_1000 bp+	3.1740598077250253	3.730719344581305	5.3849015373989335	recipient	wt_bedpe/harbinger_model_PY79-1_PY79-1_R1_001.recip.midpoint.bed.tract0.linkage51602.clusters.bed_0
223	PY79	1577111	1577372	harbinger_model_PY79-1_PY79-1_R1_001:1577111:1577372:31	1577111	1577372	242606	32	242606	9	transformed	0.517241	0.482759	261	48.2759	wt_bedpe/harbinger_model_PY79-1_PY79-1_R1_001.recip.midpoint.bed.tract0.linkage51602.clusters.bed	5267	1	5267	5267	5267	5267	2	92.7	92.7	100	242	19	0	0	261	0	0	261	0	WT	261	wt_bedpe/harbinger_model_PY79-1_PY79-1_R1_001.recip.midpoint.bed.tract0.linkage51602.clusters.bed_63	0	51602	100-1000 bp	transformed_100-1000 bp	3.721563318357481	3.721563318357481	2.416640507338281	donor	wt_bedpe/harbinger_model_PY79-1_PY79-1_R1_001.recip.midpoint.bed.tract0.linkage51602.clusters.bed_9
224	PY79	1577372	1586049	harbinger_model_PY79-1_PY79-1_R1_001:1577372:1586049:.	0	0	0	0	0	9	intralinkage	0.549499	0.450501	8677	45.0501	wt_bedpe/harbinger_model_PY79-1_PY79-1_R1_001.recip.midpoint.bed.tract0.linkage51602.clusters.bed	1293	1624.535922	797	4	5267	11629	10	92.7	92.7	100	8050	625	3	2	8680	5	5	8680	0	WT	8677	wt_bedpe/harbinger_model_PY79-1_PY79-1_R1_001.recip.midpoint.bed.tract0.linkage51602.clusters.bed_64	0	51602	1000 bp+	intralinkage_1000 bp+	2.9014583213961123	3.111598524880394	3.9383695974518074	recipient	wt_bedpe/harbinger_model_PY79-1_PY79-1_R1_001.recip.midpoint.bed.tract0.linkage51602.clusters.bed_9
225	PY79	1586049	1586066	harbinger_model_PY79-1_PY79-1_R1_001:1586049:1586066:32	1586049	1586066	8677	33	8677	9	transformed	0.294118	0.705882	17	70.5882	wt_bedpe/harbinger_model_PY79-1_PY79-1_R1_001.recip.midpoint.bed.tract0.linkage51602.clusters.bed	172	1	172	172	172	172	2	88.2	88.2	100	15	2	0	0	17	0	0	17	0	WT	17	wt_bedpe/harbinger_model_PY79-1_PY79-1_R1_001.recip.midpoint.bed.tract0.linkage51602.clusters.bed_65	0	51602	10-100 bp	transformed_10-100 bp	2.2355284469075487	2.2355284469075487	1.230448921378274	donor	wt_bedpe/harbinger_model_PY79-1_PY79-1_R1_001.recip.midpoint.bed.tract0.linkage51602.clusters.bed_9
226	PY79	1586066	1588849	harbinger_model_PY79-1_PY79-1_R1_001:1586066:1588849:.	0	0	0	0	0	9	intralinkage	0.538268	0.461732	2783	46.1732	wt_bedpe/harbinger_model_PY79-1_PY79-1_R1_001.recip.midpoint.bed.tract0.linkage51602.clusters.bed	290.5	119.5	290.5	172	409	580	3	89.9	93	100	2545	191	47	47	2830	94	2	2830	0	WT	2783	wt_bedpe/harbinger_model_PY79-1_PY79-1_R1_001.recip.midpoint.bed.tract0.linkage51602.clusters.bed_66	0	51602	1000 bp+	intralinkage_1000 bp+	2.4631461367263494	2.4631461367263494	3.444513206334043	recipient	wt_bedpe/harbinger_model_PY79-1_PY79-1_R1_001.recip.midpoint.bed.tract0.linkage51602.clusters.bed_9
227	PY79	1588849	1588888	harbinger_model_PY79-1_PY79-1_R1_001:1588849:1588888:33	1588849	1588888	2783	34	2783	9	transformed	0.487179	0.512821	39	51.2821	wt_bedpe/harbinger_model_PY79-1_PY79-1_R1_001.recip.midpoint.bed.tract0.linkage51602.clusters.bed	409	1	409	409	409	409	2	84.6	84.6	100	33	6	0	0	39	0	0	39	0	WT	39	wt_bedpe/harbinger_model_PY79-1_PY79-1_R1_001.recip.midpoint.bed.tract0.linkage51602.clusters.bed_67	0	51602	10-100 bp	transformed_10-100 bp	2.611723308007342	2.611723308007342	1.591064607026499	donor	wt_bedpe/harbinger_model_PY79-1_PY79-1_R1_001.recip.midpoint.bed.tract0.linkage51602.clusters.bed_9
228	PY79	1588888	1602757	harbinger_model_PY79-1_PY79-1_R1_001:1588888:1602757:.	0	0	0	0	0	9	intralinkage	0.547264	0.452736	13869	45.2736	wt_bedpe/harbinger_model_PY79-1_PY79-1_R1_001.recip.midpoint.bed.tract0.linkage51602.clusters.bed	15713.92857	15895.21153	11140.5	46	43391	219982	15	91.3	91.3	100	12662	1200	5	7	13874	12	7	13874	0	WT	13869	wt_bedpe/harbinger_model_PY79-1_PY79-1_R1_001.recip.midpoint.bed.tract0.linkage51602.clusters.bed_68	0	51602	1000 bp+	intralinkage_1000 bp+	4.046904682971279	4.196284774663187	4.142045148157744	recipient	wt_bedpe/harbinger_model_PY79-1_PY79-1_R1_001.recip.midpoint.bed.tract0.linkage51602.clusters.bed_9
229	PY79	1602757	1602776	harbinger_model_PY79-1_PY79-1_R1_001:1602757:1602776:34	1602757	1602776	13869	35	13869	9	transformed	0.684211	0.315789	19	31.5789	wt_bedpe/harbinger_model_PY79-1_PY79-1_R1_001.recip.midpoint.bed.tract0.linkage51602.clusters.bed	46	1	46	46	46	46	2	94.7	94.7	100	18	1	0	0	19	0	0	19	0	WT	19	wt_bedpe/harbinger_model_PY79-1_PY79-1_R1_001.recip.midpoint.bed.tract0.linkage51602.clusters.bed_69	0	51602	10-100 bp	transformed_10-100 bp	1.662757831681574	1.662757831681574	1.2787536009528289	donor	wt_bedpe/harbinger_model_PY79-1_PY79-1_R1_001.recip.midpoint.bed.tract0.linkage51602.clusters.bed_9
230	PY79	1602776	1842477	harbinger_model_PY79-1_PY79-1_R1_001:1602776:1842477:.	0	0	0	0	0	0	interlinkage	0.561178	0.438822	239701	43.8822	wt_bedpe/harbinger_model_PY79-1_PY79-1_R1_001.recip.midpoint.bed.tract0.linkage51602.clusters.bed	12420.34409	56812.17855	1943	1	697540	2309999	187	61.8	92.6	99.9954	149631	11813	2386	78246	242076	80632	161	242076	11	WT	239701	wt_bedpe/harbinger_model_PY79-1_PY79-1_R1_001.recip.midpoint.bed.tract0.linkage51602.clusters.bed_70	0	51602	1000 bp+	interlinkage_1000 bp+	3.2884728005997825	4.094133627589216	5.379669845854997	recipient	wt_bedpe/harbinger_model_PY79-1_PY79-1_R1_001.recip.midpoint.bed.tract0.linkage51602.clusters.bed_0
231	PY79	1842477	1842488	harbinger_model_PY79-1_PY79-1_R1_001:1842477:1842488:35	1842477	1842488	239701	36	239701	10	transformed	0.454545	0.545455	11	54.5455	wt_bedpe/harbinger_model_PY79-1_PY79-1_R1_001.recip.midpoint.bed.tract0.linkage51602.clusters.bed	5611	1	5611	5611	5611	5611	2	90.9	90.9	100	10	1	0	0	11	0	0	11	0	WT	11	wt_bedpe/harbinger_model_PY79-1_PY79-1_R1_001.recip.midpoint.bed.tract0.linkage51602.clusters.bed_71	0	51602	10-100 bp	transformed_10-100 bp	3.749040268703457	3.749040268703457	1.041392685158225	donor	wt_bedpe/harbinger_model_PY79-1_PY79-1_R1_001.recip.midpoint.bed.tract0.linkage51602.clusters.bed_10
232	PY79	1842488	2180695	harbinger_model_PY79-1_PY79-1_R1_001:1842488:2180695:.	0	0	0	0	0	0	interlinkage	0.58455	0.41545	338207	41.545	wt_bedpe/harbinger_model_PY79-1_PY79-1_R1_001.recip.midpoint.bed.tract0.linkage51602.clusters.bed	4333.153846	23071.05782	559.5	1	423796	1576905	365	65.7	89.7	95.7437	263916	29586	77701	30310	401513	108011	869	401513	14395	WT	338207	wt_bedpe/harbinger_model_PY79-1_PY79-1_R1_001.recip.midpoint.bed.tract0.linkage51602.clusters.bed_72	0	51602	1000 bp+	interlinkage_1000 bp+	2.7478000908643687	3.636804108670365	5.529182592114214	recipient	wt_bedpe/harbinger_model_PY79-1_PY79-1_R1_001.recip.midpoint.bed.tract0.linkage51602.clusters.bed_0
233	PY79	2180695	2180710	harbinger_model_PY79-1_PY79-1_R1_001:2180695:2180710:36	2180695	2180710	338207	37	338207	11	transformed	0.466667	0.533333	15	53.3333	wt_bedpe/harbinger_model_PY79-1_PY79-1_R1_001.recip.midpoint.bed.tract0.linkage51602.clusters.bed	402	1	402	402	402	402	2	93.3	93.3	100	14	1	0	0	15	0	0	15	0	WT	15	wt_bedpe/harbinger_model_PY79-1_PY79-1_R1_001.recip.midpoint.bed.tract0.linkage51602.clusters.bed_73	0	51602	10-100 bp	transformed_10-100 bp	2.604226053	2.604226053	1.1760912590556811	donor	wt_bedpe/harbinger_model_PY79-1_PY79-1_R1_001.recip.midpoint.bed.tract0.linkage51602.clusters.bed_11
234	PY79	2180710	2314213	harbinger_model_PY79-1_PY79-1_R1_001:2180710:2314213:.	0	0	0	0	0	0	interlinkage	0.564534	0.435466	133503	43.546600000000005	wt_bedpe/harbinger_model_PY79-1_PY79-1_R1_001.recip.midpoint.bed.tract0.linkage51602.clusters.bed	7308.765823	22895.25514	1338	1	244748	1154628	159	87.2	91.7	100	120329	10772	4489	2402	137992	6891	176	137992	0	WT	133503	wt_bedpe/harbinger_model_PY79-1_PY79-1_R1_001.recip.midpoint.bed.tract0.linkage51602.clusters.bed_74	0	51602	1000 bp+	interlinkage_1000 bp+	3.1264561134318045	3.863844047065508	5.1254910250174985	recipient	wt_bedpe/harbinger_model_PY79-1_PY79-1_R1_001.recip.midpoint.bed.tract0.linkage51602.clusters.bed_0
235	PY79	2314213	2314238	harbinger_model_PY79-1_PY79-1_R1_001:2314213:2314238:37	2314213	2314238	133503	38	133503	12	transformed	0.8	0.2	25	20	wt_bedpe/harbinger_model_PY79-1_PY79-1_R1_001.recip.midpoint.bed.tract0.linkage51602.clusters.bed	1801	1	1801	1801	1801	1801	2	96	96	100	24	1	0	0	25	0	0	25	0	WT	25	wt_bedpe/harbinger_model_PY79-1_PY79-1_R1_001.recip.midpoint.bed.tract0.linkage51602.clusters.bed_75	0	51602	10-100 bp	transformed_10-100 bp	3.2555137128195333	3.2555137128195333	1.3979400086720375	donor	wt_bedpe/harbinger_model_PY79-1_PY79-1_R1_001.recip.midpoint.bed.tract0.linkage51602.clusters.bed_12
236	PY79	2314238	2315150	harbinger_model_PY79-1_PY79-1_R1_001:2314238:2315150:.	0	0	0	0	0	12	intralinkage	0.594298	0.405702	912	40.5702	wt_bedpe/harbinger_model_PY79-1_PY79-1_R1_001.recip.midpoint.bed.tract0.linkage51602.clusters.bed	1553	249	1553	1305	1801	3105	3	89.6	89.6	100	817	94	0	1	912	1	1	912	0	WT	912	wt_bedpe/harbinger_model_PY79-1_PY79-1_R1_001.recip.midpoint.bed.tract0.linkage51602.clusters.bed_76	0	51602	100-1000 bp	intralinkage_100-1000 bp	3.191171455728558	3.191171455728558	2.959994838328416	recipient	wt_bedpe/harbinger_model_PY79-1_PY79-1_R1_001.recip.midpoint.bed.tract0.linkage51602.clusters.bed_12
237	PY79	2315150	2315745	harbinger_model_PY79-1_PY79-1_R1_001:2315150:2315745:38	2315150	2315745	912	39	912	12	transformed	0.522689	0.477311	595	47.7311	wt_bedpe/harbinger_model_PY79-1_PY79-1_R1_001.recip.midpoint.bed.tract0.linkage51602.clusters.bed	1305	1	1305	1305	1305	1305	2	86.7	87.6	100	521	71	6	3	601	9	3	601	0	WT	595	wt_bedpe/harbinger_model_PY79-1_PY79-1_R1_001.recip.midpoint.bed.tract0.linkage51602.clusters.bed_77	0	51602	100-1000 bp	transformed_100-1000 bp	3.115610512	3.115610512	2.7745169657285498	donor	wt_bedpe/harbinger_model_PY79-1_PY79-1_R1_001.recip.midpoint.bed.tract0.linkage51602.clusters.bed_12
238	PY79	2315745	2317040	harbinger_model_PY79-1_PY79-1_R1_001:2315745:2317040:.	0	0	0	0	0	12	intralinkage	0.517375	0.482625	1295	48.2625	wt_bedpe/harbinger_model_PY79-1_PY79-1_R1_001.recip.midpoint.bed.tract0.linkage51602.clusters.bed	1066.666667	277.5192378	1216	679	1305	3198	4	92.8	92.8	100	1202	92	0	1	1295	1	1	1295	0	WT	1295	wt_bedpe/harbinger_model_PY79-1_PY79-1_R1_001.recip.midpoint.bed.tract0.linkage51602.clusters.bed_78	0	51602	1000 bp+	intralinkage_1000 bp+	3.084933574936716	3.0280287237359604	3.1122697684172707	recipient	wt_bedpe/harbinger_model_PY79-1_PY79-1_R1_001.recip.midpoint.bed.tract0.linkage51602.clusters.bed_12
239	PY79	2317040	2317058	harbinger_model_PY79-1_PY79-1_R1_001:2317040:2317058:39	2317040	2317058	1295	40	1295	12	transformed	0.555556	0.444444	18	44.4444	wt_bedpe/harbinger_model_PY79-1_PY79-1_R1_001.recip.midpoint.bed.tract0.linkage51602.clusters.bed	679	1	679	679	679	679	2	94.4	94.4	100	17	1	0	0	18	0	0	18	0	WT	18	wt_bedpe/harbinger_model_PY79-1_PY79-1_R1_001.recip.midpoint.bed.tract0.linkage51602.clusters.bed_79	0	51602	10-100 bp	transformed_10-100 bp	2.8318697742805017	2.8318697742805017	1.255272505103306	donor	wt_bedpe/harbinger_model_PY79-1_PY79-1_R1_001.recip.midpoint.bed.tract0.linkage51602.clusters.bed_12
240	PY79	2317058	2634201	harbinger_model_PY79-1_PY79-1_R1_001:2317058:2634201:.	0	0	0	0	0	0	interlinkage	0.582762	0.417238	317143	41.7238	wt_bedpe/harbinger_model_PY79-1_PY79-1_R1_001.recip.midpoint.bed.tract0.linkage51602.clusters.bed	5891.490716	21928.17007	479	1	212328	2220716	378	70.2	90.1	87.4791	219238	23568	35011	34628	312445	69639	464	312445	39709	WT	317143	wt_bedpe/harbinger_model_PY79-1_PY79-1_R1_001.recip.midpoint.bed.tract0.linkage51602.clusters.bed_80	0	51602	1000 bp+	interlinkage_1000 bp+	2.680335513414563	3.7702251976426817	5.501255130064482	recipient	wt_bedpe/harbinger_model_PY79-1_PY79-1_R1_001.recip.midpoint.bed.tract0.linkage51602.clusters.bed_0
241	PY79	2634201	2644004	harbinger_model_PY79-1_PY79-1_R1_001:2634201:2644004:40	2634201	2644004	317143	41	317143	13	transformed	0.5533	0.4467	9803	44.67	wt_bedpe/harbinger_model_PY79-1_PY79-1_R1_001.recip.midpoint.bed.tract0.linkage51602.clusters.bed	8100.666667	9607.98807	3639	100	28233	72898	10	92	92.1	100	9032	762	13	9	9816	22	11	9816	0	WT	9803	wt_bedpe/harbinger_model_PY79-1_PY79-1_R1_001.recip.midpoint.bed.tract0.linkage51602.clusters.bed_81	0	51602	1000 bp+	transformed_1000 bp+	3.5609820555862357	3.908520761827441	3.9913590026379504	donor	wt_bedpe/harbinger_model_PY79-1_PY79-1_R1_001.recip.midpoint.bed.tract0.linkage51602.clusters.bed_13
242	PY79	2644004	2759298	harbinger_model_PY79-1_PY79-1_R1_001:2644004:2759298:.	0	0	0	0	0	0	interlinkage	0.55401	0.44599	115294	44.599	wt_bedpe/harbinger_model_PY79-1_PY79-1_R1_001.recip.midpoint.bed.tract0.linkage51602.clusters.bed	9875.433333	20055.04575	2626.5	1	132628	1184933	121	87.4	91.8	100	104488	9133	4318	1673	119612	5991	152	119612	0	WT	115294	wt_bedpe/harbinger_model_PY79-1_PY79-1_R1_001.recip.midpoint.bed.tract0.linkage51602.clusters.bed_82	0	51602	1000 bp+	interlinkage_1000 bp+	3.4193774051391275	3.9945561615138594	5.061806706820342	recipient	wt_bedpe/harbinger_model_PY79-1_PY79-1_R1_001.recip.midpoint.bed.tract0.linkage51602.clusters.bed_0
243	PY79	2759298	2761011	harbinger_model_PY79-1_PY79-1_R1_001:2759298:2761011:41	2759298	2761011	115294	42	115294	14	transformed	0.551664	0.448336	1713	44.8336	wt_bedpe/harbinger_model_PY79-1_PY79-1_R1_001.recip.midpoint.bed.tract0.linkage51602.clusters.bed	8.666666667000001	6.436502143	12	1	13	24	4	93.7	93.7	100	1605	108	0	0	1713	0	0	1713	0	WT	1713	wt_bedpe/harbinger_model_PY79-1_PY79-1_R1_001.recip.midpoint.bed.tract0.linkage51602.clusters.bed_83	0	51602	1000 bp+	transformed_1000 bp+	1.0791812460476249	0.9378520932678592	3.2337573629655103	donor	wt_bedpe/harbinger_model_PY79-1_PY79-1_R1_001.recip.midpoint.bed.tract0.linkage51602.clusters.bed_14
244	PY79	2761011	2763983	harbinger_model_PY79-1_PY79-1_R1_001:2761011:2763983:.	0	0	0	0	0	14	intralinkage	0.529273	0.470727	2972	47.0727	wt_bedpe/harbinger_model_PY79-1_PY79-1_R1_001.recip.midpoint.bed.tract0.linkage51602.clusters.bed	14.75	14.98883483	10	1	38	56	5	91.8	91.8	100	2729	243	0	0	2972	0	0	2972	0	WT	2972	wt_bedpe/harbinger_model_PY79-1_PY79-1_R1_001.recip.midpoint.bed.tract0.linkage51602.clusters.bed_84	0	51602	1000 bp+	intralinkage_1000 bp+	1	1.1687920203141815	3.473048805088537	recipient	wt_bedpe/harbinger_model_PY79-1_PY79-1_R1_001.recip.midpoint.bed.tract0.linkage51602.clusters.bed_14
245	PY79	2763983	2765850	harbinger_model_PY79-1_PY79-1_R1_001:2763983:2765850:42	2763983	2765850	2972	43	2972	14	transformed	0.508302	0.491698	1867	49.1698	wt_bedpe/harbinger_model_PY79-1_PY79-1_R1_001.recip.midpoint.bed.tract0.linkage51602.clusters.bed	60.5	23.5	60.5	38	83	120	3	91.7	91.8	100	1714	153	2	0	1869	2	1	1869	0	WT	1867	wt_bedpe/harbinger_model_PY79-1_PY79-1_R1_001.recip.midpoint.bed.tract0.linkage51602.clusters.bed_85	0	51602	1000 bp+	transformed_1000 bp+	1.7817553746524688	1.7817553746524688	3.2711443179490782	donor	wt_bedpe/harbinger_model_PY79-1_PY79-1_R1_001.recip.midpoint.bed.tract0.linkage51602.clusters.bed_14
246	PY79	2765850	3142030	harbinger_model_PY79-1_PY79-1_R1_001:2765850:3142030:.	0	0	0	0	0	0	interlinkage	0.554421	0.445579	376180	44.5579	wt_bedpe/harbinger_model_PY79-1_PY79-1_R1_001.recip.midpoint.bed.tract0.linkage51602.clusters.bed	5101.167526	11573.76802	1105	1	97128	1978866	389	73.2	90.8	99.803	297626	29507	30898	48306	406337	79204	503	406337	741	WT	376180	wt_bedpe/harbinger_model_PY79-1_PY79-1_R1_001.recip.midpoint.bed.tract0.linkage51602.clusters.bed_86	0	51602	1000 bp+	interlinkage_1000 bp+	3.0433622780211294	3.707669586	5.575395702111407	recipient	wt_bedpe/harbinger_model_PY79-1_PY79-1_R1_001.recip.midpoint.bed.tract0.linkage51602.clusters.bed_0
247	PY79	3142030	3142098	harbinger_model_PY79-1_PY79-1_R1_001:3142030:3142098:43	3142030	3142098	376180	44	376180	15	transformed	0.485294	0.514706	68	51.4706	wt_bedpe/harbinger_model_PY79-1_PY79-1_R1_001.recip.midpoint.bed.tract0.linkage51602.clusters.bed	3273	1	3273	3273	3273	3273	2	89.7	89.7	100	61	7	0	0	68	0	0	68	0	WT	68	wt_bedpe/harbinger_model_PY79-1_PY79-1_R1_001.recip.midpoint.bed.tract0.linkage51602.clusters.bed_87	0	51602	10-100 bp	transformed_10-100 bp	3.5149460053080044	3.5149460053080044	1.8325089127062364	donor	wt_bedpe/harbinger_model_PY79-1_PY79-1_R1_001.recip.midpoint.bed.tract0.linkage51602.clusters.bed_15
248	PY79	3142098	3160970	harbinger_model_PY79-1_PY79-1_R1_001:3142098:3160970:.	0	0	0	0	0	15	intralinkage	0.510015	0.489985	18872	48.9985	wt_bedpe/harbinger_model_PY79-1_PY79-1_R1_001.recip.midpoint.bed.tract0.linkage51602.clusters.bed	950.9047619	1195.068312	275	1	3273	19949	22	36	90.7	100	7648	763	2374	10461	21246	12835	18	21246	0	WT	18872	wt_bedpe/harbinger_model_PY79-1_PY79-1_R1_001.recip.midpoint.bed.tract0.linkage51602.clusters.bed_88	0	51602	1000 bp+	intralinkage_1000 bp+	2.439332693830263	2.978137022244977	4.275817927877539	recipient	wt_bedpe/harbinger_model_PY79-1_PY79-1_R1_001.recip.midpoint.bed.tract0.linkage51602.clusters.bed_15
249	PY79	3160970	3161215	harbinger_model_PY79-1_PY79-1_R1_001:3160970:3161215:44	3160970	3161215	18872	45	18872	15	transformed	0.497959	0.502041	245	50.2041	wt_bedpe/harbinger_model_PY79-1_PY79-1_R1_001.recip.midpoint.bed.tract0.linkage51602.clusters.bed	2768	1	2768	2768	2768	2768	2	85.3	85.3	100	209	36	0	0	245	0	0	245	0	WT	245	wt_bedpe/harbinger_model_PY79-1_PY79-1_R1_001.recip.midpoint.bed.tract0.linkage51602.clusters.bed_89	0	51602	100-1000 bp	transformed_100-1000 bp	3.442166086	3.442166086	2.3891660843645326	donor	wt_bedpe/harbinger_model_PY79-1_PY79-1_R1_001.recip.midpoint.bed.tract0.linkage51602.clusters.bed_15
250	PY79	3161215	3189018	harbinger_model_PY79-1_PY79-1_R1_001:3161215:3189018:.	0	0	0	0	0	15	intralinkage	0.552422	0.447578	27803	44.7578	wt_bedpe/harbinger_model_PY79-1_PY79-1_R1_001.recip.midpoint.bed.tract0.linkage51602.clusters.bed	17607.34286	52216.30892	1236	1	304359	616223	36	85.8	93	100	24544	1834	802	1425	28605	2227	20	28605	0	WT	27803	wt_bedpe/harbinger_model_PY79-1_PY79-1_R1_001.recip.midpoint.bed.tract0.linkage51602.clusters.bed_90	0	51602	1000 bp+	intralinkage_1000 bp+	3.092018470752797	4.2456938211399375	4.444091659700497	recipient	wt_bedpe/harbinger_model_PY79-1_PY79-1_R1_001.recip.midpoint.bed.tract0.linkage51602.clusters.bed_15
251	PY79	3189018	3189028	harbinger_model_PY79-1_PY79-1_R1_001:3189018:3189028:45	3189018	3189028	27803	46	27803	15	transformed	0.4	0.6	10	60	wt_bedpe/harbinger_model_PY79-1_PY79-1_R1_001.recip.midpoint.bed.tract0.linkage51602.clusters.bed	475	1	475	475	475	475	2	90	90	100	9	1	0	0	10	0	0	10	0	WT	10	wt_bedpe/harbinger_model_PY79-1_PY79-1_R1_001.recip.midpoint.bed.tract0.linkage51602.clusters.bed_91	0	51602	10-100 bp	transformed_10-100 bp	2.6766936096248664	2.6766936096248664	1	donor	wt_bedpe/harbinger_model_PY79-1_PY79-1_R1_001.recip.midpoint.bed.tract0.linkage51602.clusters.bed_15
252	PY79	3189028	3189426	harbinger_model_PY79-1_PY79-1_R1_001:3189028:3189426:.	0	0	0	0	0	15	intralinkage	0.515075	0.484925	398	48.4925	wt_bedpe/harbinger_model_PY79-1_PY79-1_R1_001.recip.midpoint.bed.tract0.linkage51602.clusters.bed	475	1	475	475	475	475	2	92.7	92.7	100	369	29	0	0	398	0	0	398	0	WT	398	wt_bedpe/harbinger_model_PY79-1_PY79-1_R1_001.recip.midpoint.bed.tract0.linkage51602.clusters.bed_92	0	51602	100-1000 bp	intralinkage_100-1000 bp	2.6766936096248664	2.6766936096248664	2.599883072073688	recipient	wt_bedpe/harbinger_model_PY79-1_PY79-1_R1_001.recip.midpoint.bed.tract0.linkage51602.clusters.bed_15
253	PY79	3189426	3189442	harbinger_model_PY79-1_PY79-1_R1_001:3189426:3189442:46	3189426	3189442	398	47	398	15	transformed	0.625	0.375	16	37.5	wt_bedpe/harbinger_model_PY79-1_PY79-1_R1_001.recip.midpoint.bed.tract0.linkage51602.clusters.bed	475	1	475	475	475	475	2	93.8	93.8	100	15	1	0	0	16	0	0	16	0	WT	16	wt_bedpe/harbinger_model_PY79-1_PY79-1_R1_001.recip.midpoint.bed.tract0.linkage51602.clusters.bed_93	0	51602	10-100 bp	transformed_10-100 bp	2.6766936096248664	2.6766936096248664	1.2041199826559248	donor	wt_bedpe/harbinger_model_PY79-1_PY79-1_R1_001.recip.midpoint.bed.tract0.linkage51602.clusters.bed_15
254	PY79	3189442	3191485	harbinger_model_PY79-1_PY79-1_R1_001:3189442:3191485:.	0	0	0	0	0	15	intralinkage	0.541361	0.458639	2043	45.8639	wt_bedpe/harbinger_model_PY79-1_PY79-1_R1_001.recip.midpoint.bed.tract0.linkage51602.clusters.bed	159	224.4457429	1	1	475	475	4	92.6	92.6	100	1891	150	0	2	2043	2	1	2043	0	WT	2043	wt_bedpe/harbinger_model_PY79-1_PY79-1_R1_001.recip.midpoint.bed.tract0.linkage51602.clusters.bed_94	0	51602	1000 bp+	intralinkage_1000 bp+	0	2.2013971243204518	3.310268366632448	recipient	wt_bedpe/harbinger_model_PY79-1_PY79-1_R1_001.recip.midpoint.bed.tract0.linkage51602.clusters.bed_15
255	PY79	3191485	3191504	harbinger_model_PY79-1_PY79-1_R1_001:3191485:3191504:47	3191485	3191504	2043	48	2043	15	transformed	0.578947	0.421053	19	42.1053	wt_bedpe/harbinger_model_PY79-1_PY79-1_R1_001.recip.midpoint.bed.tract0.linkage51602.clusters.bed	1	1	1	1	1	1	2	94.7	94.7	100	18	1	0	0	19	0	0	19	0	WT	19	wt_bedpe/harbinger_model_PY79-1_PY79-1_R1_001.recip.midpoint.bed.tract0.linkage51602.clusters.bed_95	0	51602	10-100 bp	transformed_10-100 bp	0	0	1.2787536009528289	donor	wt_bedpe/harbinger_model_PY79-1_PY79-1_R1_001.recip.midpoint.bed.tract0.linkage51602.clusters.bed_15
256	PY79	3191504	3192976	harbinger_model_PY79-1_PY79-1_R1_001:3191504:3192976:.	0	0	0	0	0	15	intralinkage	0.569293	0.430707	1472	43.0707	wt_bedpe/harbinger_model_PY79-1_PY79-1_R1_001.recip.midpoint.bed.tract0.linkage51602.clusters.bed	615.5	616.0270319	597.5	1	1266	2459	5	90.7	90.8	100	1340	128	6	4	1478	10	7	1478	0	WT	1472	wt_bedpe/harbinger_model_PY79-1_PY79-1_R1_001.recip.midpoint.bed.tract0.linkage51602.clusters.bed_96	0	51602	1000 bp+	intralinkage_1000 bp+	2.7763379096201755	2.789228057267335	3.16790781	recipient	wt_bedpe/harbinger_model_PY79-1_PY79-1_R1_001.recip.midpoint.bed.tract0.linkage51602.clusters.bed_15
257	PY79	3192976	3193062	harbinger_model_PY79-1_PY79-1_R1_001:3192976:3193062:48	3192976	3193062	1472	49	1472	15	transformed	0.604651	0.395349	86	39.5349	wt_bedpe/harbinger_model_PY79-1_PY79-1_R1_001.recip.midpoint.bed.tract0.linkage51602.clusters.bed	1194	1	1194	1194	1194	1194	2	89.5	89.5	100	77	9	0	0	86	0	0	86	0	WT	86	wt_bedpe/harbinger_model_PY79-1_PY79-1_R1_001.recip.midpoint.bed.tract0.linkage51602.clusters.bed_97	0	51602	10-100 bp	transformed_10-100 bp	3.0770043267933502	3.0770043267933502	1.934498451243568	donor	wt_bedpe/harbinger_model_PY79-1_PY79-1_R1_001.recip.midpoint.bed.tract0.linkage51602.clusters.bed_15
258	PY79	3193062	3193581	harbinger_model_PY79-1_PY79-1_R1_001:3193062:3193581:.	0	0	0	0	0	15	intralinkage	0.522158	0.477842	519	47.7842	wt_bedpe/harbinger_model_PY79-1_PY79-1_R1_001.recip.midpoint.bed.tract0.linkage51602.clusters.bed	1194	1	1194	1194	1194	1194	2	92.5	92.5	100	480	39	0	0	519	0	0	519	0	WT	519	wt_bedpe/harbinger_model_PY79-1_PY79-1_R1_001.recip.midpoint.bed.tract0.linkage51602.clusters.bed_98	0	51602	100-1000 bp	intralinkage_100-1000 bp	3.0770043267933502	3.0770043267933502	2.7151673578484576	recipient	wt_bedpe/harbinger_model_PY79-1_PY79-1_R1_001.recip.midpoint.bed.tract0.linkage51602.clusters.bed_15
259	PY79	3193581	3193590	harbinger_model_PY79-1_PY79-1_R1_001:3193581:3193590:49	3193581	3193590	519	50	519	15	transformed	0.555556	0.444444	9	44.4444	wt_bedpe/harbinger_model_PY79-1_PY79-1_R1_001.recip.midpoint.bed.tract0.linkage51602.clusters.bed	1194	1	1194	1194	1194	1194	2	88.9	88.9	100	8	1	0	0	9	0	0	9	0	WT	9	wt_bedpe/harbinger_model_PY79-1_PY79-1_R1_001.recip.midpoint.bed.tract0.linkage51602.clusters.bed_99	0	51602	0-10 bp	transformed_0-10 bp	3.0770043267933502	3.0770043267933502	0.9542425094393248	donor	wt_bedpe/harbinger_model_PY79-1_PY79-1_R1_001.recip.midpoint.bed.tract0.linkage51602.clusters.bed_15
260	PY79	3193590	3195247	harbinger_model_PY79-1_PY79-1_R1_001:3193590:3195247:.	0	0	0	0	0	15	intralinkage	0.549789	0.450211	1657	45.0211	wt_bedpe/harbinger_model_PY79-1_PY79-1_R1_001.recip.midpoint.bed.tract0.linkage51602.clusters.bed	548.6666667	481.4146357	410	42	1194	1644	4	90.2	90.3	100	1496	157	2	4	1659	6	4	1659	0	WT	1657	wt_bedpe/harbinger_model_PY79-1_PY79-1_R1_001.recip.midpoint.bed.tract0.linkage51602.clusters.bed_100	0	51602	1000 bp+	intralinkage_1000 bp+	2.6127838567197355	2.739308576182973	3.219322508419337	recipient	wt_bedpe/harbinger_model_PY79-1_PY79-1_R1_001.recip.midpoint.bed.tract0.linkage51602.clusters.bed_15
261	PY79	3195247	3195448	harbinger_model_PY79-1_PY79-1_R1_001:3195247:3195448:50	3195247	3195448	1657	51	1657	15	transformed	0.537313	0.462687	201	46.2687	wt_bedpe/harbinger_model_PY79-1_PY79-1_R1_001.recip.midpoint.bed.tract0.linkage51602.clusters.bed	360.5	50.5	360.5	311	410	720	3	85.6	85.6	100	172	29	0	0	201	0	0	201	0	WT	201	wt_bedpe/harbinger_model_PY79-1_PY79-1_R1_001.recip.midpoint.bed.tract0.linkage51602.clusters.bed_101	0	51602	100-1000 bp	transformed_100-1000 bp	2.556905269055448	2.556905269055448	2.303196057420489	donor	wt_bedpe/harbinger_model_PY79-1_PY79-1_R1_001.recip.midpoint.bed.tract0.linkage51602.clusters.bed_15
262	PY79	3195448	3199645	harbinger_model_PY79-1_PY79-1_R1_001:3195448:3199645:.	0	0	0	0	0	15	intralinkage	0.53705	0.46295	4197	46.295	wt_bedpe/harbinger_model_PY79-1_PY79-1_R1_001.recip.midpoint.bed.tract0.linkage51602.clusters.bed	2007.5	1966.6695	1173.5	65	5267	12040	7	91.2	91.4	100	3837	351	11	9	4208	20	10	4208	0	WT	4197	wt_bedpe/harbinger_model_PY79-1_PY79-1_R1_001.recip.midpoint.bed.tract0.linkage51602.clusters.bed_102	0	51602	1000 bp+	intralinkage_1000 bp+	3.069483093934611	3.3026555539507187	3.622938969	recipient	wt_bedpe/harbinger_model_PY79-1_PY79-1_R1_001.recip.midpoint.bed.tract0.linkage51602.clusters.bed_15
263	PY79	3199645	3201106	harbinger_model_PY79-1_PY79-1_R1_001:3199645:3201106:51	3199645	3201106	4197	52	4197	15	transformed	0.54757	0.45243	1461	45.243	wt_bedpe/harbinger_model_PY79-1_PY79-1_R1_001.recip.midpoint.bed.tract0.linkage51602.clusters.bed	3891	2159.64649	5267	843	5563	11671	4	88.2	88.2	100	1289	171	1	1	1462	2	2	1462	0	WT	1461	wt_bedpe/harbinger_model_PY79-1_PY79-1_R1_001.recip.midpoint.bed.tract0.linkage51602.clusters.bed_103	0	51602	1000 bp+	transformed_1000 bp+	3.721563318357481	3.5900612308037427	3.1646502159342966	donor	wt_bedpe/harbinger_model_PY79-1_PY79-1_R1_001.recip.midpoint.bed.tract0.linkage51602.clusters.bed_15
264	PY79	3201106	3201254	harbinger_model_PY79-1_PY79-1_R1_001:3201106:3201254:.	0	0	0	0	0	15	intralinkage	0.594595	0.405405	148	40.5405	wt_bedpe/harbinger_model_PY79-1_PY79-1_R1_001.recip.midpoint.bed.tract0.linkage51602.clusters.bed	843	1	843	843	843	843	2	92.6	92.6	100	137	11	0	0	148	0	0	148	0	WT	148	wt_bedpe/harbinger_model_PY79-1_PY79-1_R1_001.recip.midpoint.bed.tract0.linkage51602.clusters.bed_104	0	51602	100-1000 bp	intralinkage_100-1000 bp	2.9258275746247424	2.9258275746247424	2.170261715394957	recipient	wt_bedpe/harbinger_model_PY79-1_PY79-1_R1_001.recip.midpoint.bed.tract0.linkage51602.clusters.bed_15
265	PY79	3201254	3201283	harbinger_model_PY79-1_PY79-1_R1_001:3201254:3201283:52	3201254	3201283	148	53	148	15	transformed	0.448276	0.551724	29	55.1724	wt_bedpe/harbinger_model_PY79-1_PY79-1_R1_001.recip.midpoint.bed.tract0.linkage51602.clusters.bed	843	1	843	843	843	843	2	86.2	86.2	100	25	4	0	0	29	0	0	29	0	WT	29	wt_bedpe/harbinger_model_PY79-1_PY79-1_R1_001.recip.midpoint.bed.tract0.linkage51602.clusters.bed_105	0	51602	10-100 bp	transformed_10-100 bp	2.9258275746247424	2.9258275746247424	1.462397997898956	donor	wt_bedpe/harbinger_model_PY79-1_PY79-1_R1_001.recip.midpoint.bed.tract0.linkage51602.clusters.bed_15
266	PY79	3201283	3202903	harbinger_model_PY79-1_PY79-1_R1_001:3201283:3202903:.	0	0	0	0	0	15	intralinkage	0.564198	0.435802	1620	43.580200000000005	wt_bedpe/harbinger_model_PY79-1_PY79-1_R1_001.recip.midpoint.bed.tract0.linkage51602.clusters.bed	19587	23579.92573	5075	843	52843	58759	4	91	91	100	1474	145	0	1	1620	1	1	1620	0	WT	1620	wt_bedpe/harbinger_model_PY79-1_PY79-1_R1_001.recip.midpoint.bed.tract0.linkage51602.clusters.bed_106	0	51602	1000 bp+	intralinkage_1000 bp+	3.7054360465852505	4.291967923324126	3.2095150145426308	recipient	wt_bedpe/harbinger_model_PY79-1_PY79-1_R1_001.recip.midpoint.bed.tract0.linkage51602.clusters.bed_15
267	PY79	3202903	3203265	harbinger_model_PY79-1_PY79-1_R1_001:3202903:3203265:53	3202903	3203265	1620	54	1620	15	transformed	0.513812	0.486188	362	48.6188	wt_bedpe/harbinger_model_PY79-1_PY79-1_R1_001.recip.midpoint.bed.tract0.linkage51602.clusters.bed	5075	1	5075	5075	5075	5075	2	88.7	88.7	100	321	41	0	0	362	0	0	362	0	WT	362	wt_bedpe/harbinger_model_PY79-1_PY79-1_R1_001.recip.midpoint.bed.tract0.linkage51602.clusters.bed_107	0	51602	100-1000 bp	transformed_100-1000 bp	3.7054360465852505	3.7054360465852505	2.558708570533166	donor	wt_bedpe/harbinger_model_PY79-1_PY79-1_R1_001.recip.midpoint.bed.tract0.linkage51602.clusters.bed_15
268	PY79	3203265	3244656	harbinger_model_PY79-1_PY79-1_R1_001:3203265:3244656:.	0	0	0	0	0	15	intralinkage	0.555024	0.444976	41391	44.4976	wt_bedpe/harbinger_model_PY79-1_PY79-1_R1_001.recip.midpoint.bed.tract0.linkage51602.clusters.bed	4446.688889	11595.72437	1337	7	77588	200057	46	86.6	90.3	100	37301	3963	1694	127	43085	1821	63	43085	0	WT	41391	wt_bedpe/harbinger_model_PY79-1_PY79-1_R1_001.recip.midpoint.bed.tract0.linkage51602.clusters.bed_108	0	51602	1000 bp+	intralinkage_1000 bp+	3.126131407261985	3.648036745253512	4.616905919013362	recipient	wt_bedpe/harbinger_model_PY79-1_PY79-1_R1_001.recip.midpoint.bed.tract0.linkage51602.clusters.bed_15
269	PY79	3244656	3245156	harbinger_model_PY79-1_PY79-1_R1_001:3244656:3245156:54	3244656	3245156	41391	55	41391	15	transformed	0.586	0.414	500	41.4	wt_bedpe/harbinger_model_PY79-1_PY79-1_R1_001.recip.midpoint.bed.tract0.linkage51602.clusters.bed	13448	1	13448	13448	13448	13448	2	90.4	90.4	100	452	48	0	0	500	0	0	500	0	WT	500	wt_bedpe/harbinger_model_PY79-1_PY79-1_R1_001.recip.midpoint.bed.tract0.linkage51602.clusters.bed_109	0	51602	100-1000 bp	transformed_100-1000 bp	4.128657700431415	4.128657700431415	2.6989700043360187	donor	wt_bedpe/harbinger_model_PY79-1_PY79-1_R1_001.recip.midpoint.bed.tract0.linkage51602.clusters.bed_15
270	PY79	3245156	3599607	harbinger_model_PY79-1_PY79-1_R1_001:3245156:3599607:.	0	0	0	0	0	0	interlinkage	0.566121	0.433879	354451	43.3879	wt_bedpe/harbinger_model_PY79-1_PY79-1_R1_001.recip.midpoint.bed.tract0.linkage51602.clusters.bed	15921.91389	131277.9627	1032	1	2438900	5731530	361	66.7	89.9	97.7433	267788	29500	55048	49164	401500	104212	632	401500	7999	WT	354451	wt_bedpe/harbinger_model_PY79-1_PY79-1_R1_001.recip.midpoint.bed.tract0.linkage51602.clusters.bed_110	0	51602	1000 bp+	interlinkage_1000 bp+	3.013679697291193	4.201995270807891	5.549556205949354	recipient	wt_bedpe/harbinger_model_PY79-1_PY79-1_R1_001.recip.midpoint.bed.tract0.linkage51602.clusters.bed_0
271	PY79	3599607	3599646	harbinger_model_PY79-1_PY79-1_R1_001:3599607:3599646:55	3599607	3599646	354451	56	354451	16	transformed	0.589744	0.410256	39	41.0256	wt_bedpe/harbinger_model_PY79-1_PY79-1_R1_001.recip.midpoint.bed.tract0.linkage51602.clusters.bed	3914	1	3914	3914	3914	3914	2	97.4	97.4	100	38	1	0	0	39	0	0	39	0	WT	39	wt_bedpe/harbinger_model_PY79-1_PY79-1_R1_001.recip.midpoint.bed.tract0.linkage51602.clusters.bed_111	0	51602	10-100 bp	transformed_10-100 bp	3.592620821321982	3.592620821321982	1.591064607026499	donor	wt_bedpe/harbinger_model_PY79-1_PY79-1_R1_001.recip.midpoint.bed.tract0.linkage51602.clusters.bed_16
272	PY79	3599646	4031755	harbinger_model_PY79-1_PY79-1_R1_001:3599646:4031755:.	0	0	0	0	0	0	interlinkage	0.553881	0.446119	432109	44.6119	wt_bedpe/harbinger_model_PY79-1_PY79-1_R1_001.recip.midpoint.bed.tract0.linkage51602.clusters.bed	10069.68597	71365.41475	679	1	1195935	4520841	450	64.6	91.1	99.1481	315368	30304	59682	82756	488110	142438	648	488110	3681	WT	432109	wt_bedpe/harbinger_model_PY79-1_PY79-1_R1_001.recip.midpoint.bed.tract0.linkage51602.clusters.bed_112	0	51602	1000 bp+	interlinkage_1000 bp+	2.8318697742805017	4.003015926996249	5.635593311924819	recipient	wt_bedpe/harbinger_model_PY79-1_PY79-1_R1_001.recip.midpoint.bed.tract0.linkage51602.clusters.bed_0
273	PY79	4031755	4033440	harbinger_model_PY79-1_PY79-1_R1_001:4031755:4033440:56	4031755	4033440	432109	57	432109	17	transformed	0.608902	0.391098	1685	39.1098	wt_bedpe/harbinger_model_PY79-1_PY79-1_R1_001.recip.midpoint.bed.tract0.linkage51602.clusters.bed	10847.33333	13333.33679	2597	290	29655	32540	4	96.1	96.2	98.8131	1601	61	1	3	1666	4	3	1666	20	WT	1685	wt_bedpe/harbinger_model_PY79-1_PY79-1_R1_001.recip.midpoint.bed.tract0.linkage51602.clusters.bed_113	0	51602	1000 bp+	transformed_1000 bp+	3.4144719496293026	4.035322985888838	3.2265999052073573	donor	wt_bedpe/harbinger_model_PY79-1_PY79-1_R1_001.recip.midpoint.bed.tract0.linkage51602.clusters.bed_17
274	PY79	4033440	4033458	harbinger_model_PY79-1_PY79-1_R1_001:4033440:4033458:.	0	0	0	0	0	0	interlinkage	0.611111	0.388889	18	38.8889	wt_bedpe/harbinger_model_PY79-1_PY79-1_R1_001.recip.midpoint.bed.tract0.linkage51602.clusters.bed	1	1	1	1	1	1	1	0	0	0	0	0	0	0	0	0	0	0	18	WT	18	wt_bedpe/harbinger_model_PY79-1_PY79-1_R1_001.recip.midpoint.bed.tract0.linkage51602.clusters.bed_114	0	51602	10-100 bp	interlinkage_10-100 bp	0	0	1.255272505103306	recipient	wt_bedpe/harbinger_model_PY79-1_PY79-1_R1_001.recip.midpoint.bed.tract0.linkage51602.clusters.bed_0
275	PY79	0	3502749	harbinger_model_PY79-3_PY79-3_R1_001:0:3502749:.	0	0	0	0	0	0	interlinkage	0.562537	0.437463	3502749	43.7463	wt_bedpe/harbinger_model_PY79-3_PY79-3_R1_001.recip.midpoint.bed.tract0.linkage51602.clusters.bed	6864.275657	27798.30948	960	1	697540	25346078	3694	70.8	90.9	97.3015	2718127	267929	432098	422171	3840325	854269	5350	3840325	94522	WT	3502749	wt_bedpe/harbinger_model_PY79-3_PY79-3_R1_001.recip.midpoint.bed.tract0.linkage51602.clusters.bed_0	0	51602	1000 bp+	interlinkage_1000 bp+	2.9822712330395684	3.8365947156783777	6.544409018	recipient	wt_bedpe/harbinger_model_PY79-3_PY79-3_R1_001.recip.midpoint.bed.tract0.linkage51602.clusters.bed_0
276	PY79	3502749	3515314	harbinger_model_PY79-3_PY79-3_R1_001:3502749:3515314:0	3502749	3515314	0	1	0	1	transformed	0.56156	0.43844	12565	43.844	wt_bedpe/harbinger_model_PY79-3_PY79-3_R1_001.recip.midpoint.bed.tract0.linkage51602.clusters.bed	3453.111111	6117.924199	874	8	20236	31070	10	86.8	87.3	100	10961	1567	57	37	12622	94	22	12622	0	WT	12565	wt_bedpe/harbinger_model_PY79-3_PY79-3_R1_001.recip.midpoint.bed.tract0.linkage51602.clusters.bed_1	0	51602	1000 bp+	transformed_1000 bp+	2.941511432634403	3.538210553	4.099162492928595	donor	wt_bedpe/harbinger_model_PY79-3_PY79-3_R1_001.recip.midpoint.bed.tract0.linkage51602.clusters.bed_1
277	PY79	3515314	3516325	harbinger_model_PY79-3_PY79-3_R1_001:3515314:3516325:.	0	0	0	0	0	1	intralinkage	0.579624	0.420376	1011	42.037600000000005	wt_bedpe/harbinger_model_PY79-3_PY79-3_R1_001.recip.midpoint.bed.tract0.linkage51602.clusters.bed	1165.333333	1521.788027	103	77	3316	3494	4	92.2	92.2	100	932	79	0	0	1011	0	0	1011	0	WT	1011	wt_bedpe/harbinger_model_PY79-3_PY79-3_R1_001.recip.midpoint.bed.tract0.linkage51602.clusters.bed_2	0	51602	1000 bp+	intralinkage_1000 bp+	2.012837224705172	3.0664501691184767	3.004751155591001	recipient	wt_bedpe/harbinger_model_PY79-3_PY79-3_R1_001.recip.midpoint.bed.tract0.linkage51602.clusters.bed_1
278	PY79	3516325	3516357	harbinger_model_PY79-3_PY79-3_R1_001:3516325:3516357:1	3516325	3516357	1011	2	1011	1	transformed	0.5625	0.4375	32	43.75	wt_bedpe/harbinger_model_PY79-3_PY79-3_R1_001.recip.midpoint.bed.tract0.linkage51602.clusters.bed	77	1	77	77	77	77	2	81.2	81.2	100	26	6	0	0	32	0	0	32	0	WT	32	wt_bedpe/harbinger_model_PY79-3_PY79-3_R1_001.recip.midpoint.bed.tract0.linkage51602.clusters.bed_3	0	51602	10-100 bp	transformed_10-100 bp	1.8864907251724816	1.8864907251724816	1.505149978319906	donor	wt_bedpe/harbinger_model_PY79-3_PY79-3_R1_001.recip.midpoint.bed.tract0.linkage51602.clusters.bed_1
279	PY79	3516357	3516913	harbinger_model_PY79-3_PY79-3_R1_001:3516357:3516913:.	0	0	0	0	0	1	intralinkage	0.593525	0.406475	556	40.6475	wt_bedpe/harbinger_model_PY79-3_PY79-3_R1_001.recip.midpoint.bed.tract0.linkage51602.clusters.bed	55.5	22.5	55.5	34	77	110	3	95.1	95.1	100	529	27	0	0	556	0	0	556	0	WT	556	wt_bedpe/harbinger_model_PY79-3_PY79-3_R1_001.recip.midpoint.bed.tract0.linkage51602.clusters.bed_4	0	51602	100-1000 bp	intralinkage_100-1000 bp	1.7442929831226763	1.7442929831226763	2.745074791582057	recipient	wt_bedpe/harbinger_model_PY79-3_PY79-3_R1_001.recip.midpoint.bed.tract0.linkage51602.clusters.bed_1
280	PY79	3516913	3517621	harbinger_model_PY79-3_PY79-3_R1_001:3516913:3517621:2	3516913	3517621	556	3	556	1	transformed	0.588983	0.411017	708	41.1017	wt_bedpe/harbinger_model_PY79-3_PY79-3_R1_001.recip.midpoint.bed.tract0.linkage51602.clusters.bed	41	8	41	34	48	81	3	96.8	96.8	100	685	23	0	0	708	0	0	708	0	WT	708	wt_bedpe/harbinger_model_PY79-3_PY79-3_R1_001.recip.midpoint.bed.tract0.linkage51602.clusters.bed_5	0	51602	100-1000 bp	transformed_100-1000 bp	1.6127838567197357	1.6127838567197357	2.850033257689769	donor	wt_bedpe/harbinger_model_PY79-3_PY79-3_R1_001.recip.midpoint.bed.tract0.linkage51602.clusters.bed_1
281	PY79	3517621	3522050	harbinger_model_PY79-3_PY79-3_R1_001:3517621:3522050:.	0	0	0	0	0	1	intralinkage	0.560397	0.439603	4429	43.9603	wt_bedpe/harbinger_model_PY79-3_PY79-3_R1_001.recip.midpoint.bed.tract0.linkage51602.clusters.bed	77	83.06826427	48	1	234	381	6	90.5	90.5	100	4010	417	0	2	4429	2	2	4429	0	WT	4429	wt_bedpe/harbinger_model_PY79-3_PY79-3_R1_001.recip.midpoint.bed.tract0.linkage51602.clusters.bed_6	0	51602	1000 bp+	intralinkage_1000 bp+	1.6812412373755872	1.8864907251724816	3.646305680284759	recipient	wt_bedpe/harbinger_model_PY79-3_PY79-3_R1_001.recip.midpoint.bed.tract0.linkage51602.clusters.bed_1
282	PY79	3522050	3522060	harbinger_model_PY79-3_PY79-3_R1_001:3522050:3522060:3	3522050	3522060	4429	4	4429	1	transformed	0.6	0.4	10	40	wt_bedpe/harbinger_model_PY79-3_PY79-3_R1_001.recip.midpoint.bed.tract0.linkage51602.clusters.bed	28	1	28	28	28	28	2	90	90	100	9	1	0	0	10	0	0	10	0	WT	10	wt_bedpe/harbinger_model_PY79-3_PY79-3_R1_001.recip.midpoint.bed.tract0.linkage51602.clusters.bed_7	0	51602	10-100 bp	transformed_10-100 bp	1.4471580313422192	1.4471580313422192	1	donor	wt_bedpe/harbinger_model_PY79-3_PY79-3_R1_001.recip.midpoint.bed.tract0.linkage51602.clusters.bed_1
283	PY79	3522060	3523215	harbinger_model_PY79-3_PY79-3_R1_001:3522060:3523215:.	0	0	0	0	0	1	intralinkage	0.530736	0.469264	1155	46.9264	wt_bedpe/harbinger_model_PY79-3_PY79-3_R1_001.recip.midpoint.bed.tract0.linkage51602.clusters.bed	17	12	17	6	28	33	3	90.4	91.5	100	1044	96	0	15	1155	15	1	1155	0	WT	1155	wt_bedpe/harbinger_model_PY79-3_PY79-3_R1_001.recip.midpoint.bed.tract0.linkage51602.clusters.bed_8	0	51602	1000 bp+	intralinkage_1000 bp+	1.230448921378274	1.230448921378274	3.062581984228163	recipient	wt_bedpe/harbinger_model_PY79-3_PY79-3_R1_001.recip.midpoint.bed.tract0.linkage51602.clusters.bed_1
284	PY79	3523215	3523225	harbinger_model_PY79-3_PY79-3_R1_001:3523215:3523225:4	3523215	3523225	1155	5	1155	1	transformed	0.8	0.2	10	20	wt_bedpe/harbinger_model_PY79-3_PY79-3_R1_001.recip.midpoint.bed.tract0.linkage51602.clusters.bed	6	1	6	6	6	6	2	90	90	100	9	1	0	0	10	0	0	10	0	WT	10	wt_bedpe/harbinger_model_PY79-3_PY79-3_R1_001.recip.midpoint.bed.tract0.linkage51602.clusters.bed_9	0	51602	10-100 bp	transformed_10-100 bp	0.7781512503836436	0.7781512503836436	1	donor	wt_bedpe/harbinger_model_PY79-3_PY79-3_R1_001.recip.midpoint.bed.tract0.linkage51602.clusters.bed_1
285	PY79	3523225	3547549	harbinger_model_PY79-3_PY79-3_R1_001:3523225:3547549:.	0	0	0	0	0	1	intralinkage	0.578688	0.421312	24324	42.1312	wt_bedpe/harbinger_model_PY79-3_PY79-3_R1_001.recip.midpoint.bed.tract0.linkage51602.clusters.bed	4332.677419	11233.27619	408	1	49679	134283	32	53.7	87.2	100	15611	2239	4746	6474	29070	11220	58	29070	0	WT	24324	wt_bedpe/harbinger_model_PY79-3_PY79-3_R1_001.recip.midpoint.bed.tract0.linkage51602.clusters.bed_10	0	51602	1000 bp+	intralinkage_1000 bp+	2.610660163	3.636756355694104	4.386034994740633	recipient	wt_bedpe/harbinger_model_PY79-3_PY79-3_R1_001.recip.midpoint.bed.tract0.linkage51602.clusters.bed_1
286	PY79	3547549	3547646	harbinger_model_PY79-3_PY79-3_R1_001:3547549:3547646:5	3547549	3547646	24324	6	24324	1	transformed	0.484536	0.515464	97	51.546400000000006	wt_bedpe/harbinger_model_PY79-3_PY79-3_R1_001.recip.midpoint.bed.tract0.linkage51602.clusters.bed	1558	1	1558	1558	1558	1558	2	85.6	85.6	100	83	14	0	0	97	0	0	97	0	WT	97	wt_bedpe/harbinger_model_PY79-3_PY79-3_R1_001.recip.midpoint.bed.tract0.linkage51602.clusters.bed_11	0	51602	10-100 bp	transformed_10-100 bp	3.1925674533365456	3.1925674533365456	1.9867717342662448	donor	wt_bedpe/harbinger_model_PY79-3_PY79-3_R1_001.recip.midpoint.bed.tract0.linkage51602.clusters.bed_1
287	PY79	3547646	3551777	harbinger_model_PY79-3_PY79-3_R1_001:3547646:3551777:.	0	0	0	0	0	1	intralinkage	0.562092	0.437909	4131	43.7909	wt_bedpe/harbinger_model_PY79-3_PY79-3_R1_001.recip.midpoint.bed.tract0.linkage51602.clusters.bed	1164	631.496101	1409.5	289	1969	6979	7	90	90	100	3720	406	3	5	4134	8	7	4134	0	WT	4131	wt_bedpe/harbinger_model_PY79-3_PY79-3_R1_001.recip.midpoint.bed.tract0.linkage51602.clusters.bed_12	0	51602	1000 bp+	intralinkage_1000 bp+	3.149065080207621	3.06595298	3.616055194976586	recipient	wt_bedpe/harbinger_model_PY79-3_PY79-3_R1_001.recip.midpoint.bed.tract0.linkage51602.clusters.bed_1
288	PY79	3551777	3551794	harbinger_model_PY79-3_PY79-3_R1_001:3551777:3551794:6	3551777	3551794	4131	7	4131	1	transformed	0.705882	0.294118	17	29.4118	wt_bedpe/harbinger_model_PY79-3_PY79-3_R1_001.recip.midpoint.bed.tract0.linkage51602.clusters.bed	349	1	349	349	349	349	2	94.1	94.1	100	16	1	0	0	17	0	0	17	0	WT	17	wt_bedpe/harbinger_model_PY79-3_PY79-3_R1_001.recip.midpoint.bed.tract0.linkage51602.clusters.bed_13	0	51602	10-100 bp	transformed_10-100 bp	2.542825427	2.542825427	1.230448921378274	donor	wt_bedpe/harbinger_model_PY79-3_PY79-3_R1_001.recip.midpoint.bed.tract0.linkage51602.clusters.bed_1
289	PY79	3551794	3554631	harbinger_model_PY79-3_PY79-3_R1_001:3551794:3554631:.	0	0	0	0	0	1	intralinkage	0.52485	0.47515	2837	47.515	wt_bedpe/harbinger_model_PY79-3_PY79-3_R1_001.recip.midpoint.bed.tract0.linkage51602.clusters.bed	453.5	105.5	453.5	349	558	906	3	92.3	92.3	100	2619	218	0	0	2837	0	0	2837	0	WT	2837	wt_bedpe/harbinger_model_PY79-3_PY79-3_R1_001.recip.midpoint.bed.tract0.linkage51602.clusters.bed_14	0	51602	1000 bp+	intralinkage_1000 bp+	2.656577291396114	2.656577291396114	3.452859335795852	recipient	wt_bedpe/harbinger_model_PY79-3_PY79-3_R1_001.recip.midpoint.bed.tract0.linkage51602.clusters.bed_1
290	PY79	3554631	3554646	harbinger_model_PY79-3_PY79-3_R1_001:3554631:3554646:7	3554631	3554646	2837	8	2837	1	transformed	0.6	0.4	15	40	wt_bedpe/harbinger_model_PY79-3_PY79-3_R1_001.recip.midpoint.bed.tract0.linkage51602.clusters.bed	558	1	558	558	558	558	2	93.3	93.3	100	14	1	0	0	15	0	0	15	0	WT	15	wt_bedpe/harbinger_model_PY79-3_PY79-3_R1_001.recip.midpoint.bed.tract0.linkage51602.clusters.bed_15	0	51602	10-100 bp	transformed_10-100 bp	2.7466341989375787	2.7466341989375787	1.1760912590556811	donor	wt_bedpe/harbinger_model_PY79-3_PY79-3_R1_001.recip.midpoint.bed.tract0.linkage51602.clusters.bed_1
291	PY79	3554646	4033458	harbinger_model_PY79-3_PY79-3_R1_001:3554646:4033458:.	0	0	0	0	0	0	interlinkage	0.55474	0.44526	478812	44.526	wt_bedpe/harbinger_model_PY79-3_PY79-3_R1_001.recip.midpoint.bed.tract0.linkage51602.clusters.bed	14055.31238	126789.8724	719	1	2438900	7153646	510	65.2	91.1	99.2233	354012	33830	68153	87251	543246	155404	761	543246	3719	WT	478812	wt_bedpe/harbinger_model_PY79-3_PY79-3_R1_001.recip.midpoint.bed.tract0.linkage51602.clusters.bed_16	0	51602	1000 bp+	interlinkage_1000 bp+	2.8567288903828825	4.147840502266666	5.6801650261714585	recipient	wt_bedpe/harbinger_model_PY79-3_PY79-3_R1_001.recip.midpoint.bed.tract0.linkage51602.clusters.bed_0
292	PY79	0	36929	harbinger_model_PY79-4_PY79-4_R1_001:0:36929:.	0	0	0	0	0	0	interlinkage	0.550814	0.449186	36929	44.9186	wt_bedpe/harbinger_model_PY79-4_PY79-4_R1_001.recip.midpoint.bed.tract0.linkage51602.clusters.bed	3297.567568	5563.607577	1120	1	30031	121974	38	93.8	94.4	99.9756	34794	2050	178	76	37098	254	32	37098	9	WT	36929	wt_bedpe/harbinger_model_PY79-4_PY79-4_R1_001.recip.midpoint.bed.tract0.linkage51602.clusters.bed_0	0	51602	1000 bp+	interlinkage_1000 bp+	3.049218022670181	3.518193703114207	4.567367547554527	recipient	wt_bedpe/harbinger_model_PY79-4_PY79-4_R1_001.recip.midpoint.bed.tract0.linkage51602.clusters.bed_0
293	PY79	36929	37708	harbinger_model_PY79-4_PY79-4_R1_001:36929:37708:0	36929	37708	0	1	0	1	transformed	0.596919	0.403081	779	40.3081	wt_bedpe/harbinger_model_PY79-4_PY79-4_R1_001.recip.midpoint.bed.tract0.linkage51602.clusters.bed	1785	1	1785	1785	1785	1785	2	89.9	89.9	100	701	77	1	1	780	2	2	780	0	WT	779	wt_bedpe/harbinger_model_PY79-4_PY79-4_R1_001.recip.midpoint.bed.tract0.linkage51602.clusters.bed_1	0	51602	100-1000 bp	transformed_100-1000 bp	3.251638220448212	3.251638220448212	2.8915374576725643	donor	wt_bedpe/harbinger_model_PY79-4_PY79-4_R1_001.recip.midpoint.bed.tract0.linkage51602.clusters.bed_1
294	PY79	37708	37731	harbinger_model_PY79-4_PY79-4_R1_001:37708:37731:.	0	0	0	0	0	1	intralinkage	0.608696	0.391304	23	39.1304	wt_bedpe/harbinger_model_PY79-4_PY79-4_R1_001.recip.midpoint.bed.tract0.linkage51602.clusters.bed	1989	1	1989	1989	1989	1989	2	95.7	95.7	100	22	1	0	0	23	0	0	23	0	WT	23	wt_bedpe/harbinger_model_PY79-4_PY79-4_R1_001.recip.midpoint.bed.tract0.linkage51602.clusters.bed_2	0	51602	10-100 bp	intralinkage_10-100 bp	3.298634783124436	3.298634783124436	1.3617278360175928	recipient	wt_bedpe/harbinger_model_PY79-4_PY79-4_R1_001.recip.midpoint.bed.tract0.linkage51602.clusters.bed_1
295	PY79	37731	39786	harbinger_model_PY79-4_PY79-4_R1_001:37731:39786:1	37731	39786	23	2	23	1	transformed	0.574696	0.425304	2055	42.5304	wt_bedpe/harbinger_model_PY79-4_PY79-4_R1_001.recip.midpoint.bed.tract0.linkage51602.clusters.bed	1741	249	1741	1493	1989	3481	3	90.3	90.4	100	1855	197	0	3	2055	3	1	2055	0	WT	2055	wt_bedpe/harbinger_model_PY79-4_PY79-4_R1_001.recip.midpoint.bed.tract0.linkage51602.clusters.bed_3	0	51602	1000 bp+	transformed_1000 bp+	3.240798771117331	3.240798771117331	3.312811826212088	donor	wt_bedpe/harbinger_model_PY79-4_PY79-4_R1_001.recip.midpoint.bed.tract0.linkage51602.clusters.bed_1
296	PY79	39786	39821	harbinger_model_PY79-4_PY79-4_R1_001:39786:39821:.	0	0	0	0	0	1	intralinkage	0.685714	0.314286	35	31.4286	wt_bedpe/harbinger_model_PY79-4_PY79-4_R1_001.recip.midpoint.bed.tract0.linkage51602.clusters.bed	1493	1	1493	1493	1493	1493	2	97.1	97.1	100	34	1	0	0	35	0	0	35	0	WT	35	wt_bedpe/harbinger_model_PY79-4_PY79-4_R1_001.recip.midpoint.bed.tract0.linkage51602.clusters.bed_4	0	51602	10-100 bp	intralinkage_10-100 bp	3.1740598077250253	3.1740598077250253	1.5440680443502757	recipient	wt_bedpe/harbinger_model_PY79-4_PY79-4_R1_001.recip.midpoint.bed.tract0.linkage51602.clusters.bed_1
297	PY79	39821	39930	harbinger_model_PY79-4_PY79-4_R1_001:39821:39930:2	39821	39930	35	3	35	1	transformed	0.614679	0.385321	109	38.5321	wt_bedpe/harbinger_model_PY79-4_PY79-4_R1_001.recip.midpoint.bed.tract0.linkage51602.clusters.bed	5691	1	5691	5691	5691	5691	2	96.4	96.4	100	106	3	1	0	110	1	1	110	0	WT	109	wt_bedpe/harbinger_model_PY79-4_PY79-4_R1_001.recip.midpoint.bed.tract0.linkage51602.clusters.bed_5	0	51602	100-1000 bp	transformed_100-1000 bp	3.755188585608325	3.755188585608325	2.037426497940624	donor	wt_bedpe/harbinger_model_PY79-4_PY79-4_R1_001.recip.midpoint.bed.tract0.linkage51602.clusters.bed_1
298	PY79	39930	39947	harbinger_model_PY79-4_PY79-4_R1_001:39930:39947:.	0	0	0	0	0	1	intralinkage	0.529412	0.470588	17	47.0588	wt_bedpe/harbinger_model_PY79-4_PY79-4_R1_001.recip.midpoint.bed.tract0.linkage51602.clusters.bed	5691	1	5691	5691	5691	5691	2	94.1	94.1	100	16	1	0	0	17	0	0	17	0	WT	17	wt_bedpe/harbinger_model_PY79-4_PY79-4_R1_001.recip.midpoint.bed.tract0.linkage51602.clusters.bed_6	0	51602	10-100 bp	intralinkage_10-100 bp	3.755188585608325	3.755188585608325	1.230448921378274	recipient	wt_bedpe/harbinger_model_PY79-4_PY79-4_R1_001.recip.midpoint.bed.tract0.linkage51602.clusters.bed_1
299	PY79	39947	40484	harbinger_model_PY79-4_PY79-4_R1_001:39947:40484:3	39947	40484	17	4	17	1	transformed	0.608939	0.391061	537	39.1061	wt_bedpe/harbinger_model_PY79-4_PY79-4_R1_001.recip.midpoint.bed.tract0.linkage51602.clusters.bed	6069	379	6069	5691	6447	12137	3	91.8	91.8	100	493	44	0	0	537	0	0	537	0	WT	537	wt_bedpe/harbinger_model_PY79-4_PY79-4_R1_001.recip.midpoint.bed.tract0.linkage51602.clusters.bed_7	0	51602	100-1000 bp	transformed_100-1000 bp	3.7831171374904673	3.7831171374904673	2.7299742856995555	donor	wt_bedpe/harbinger_model_PY79-4_PY79-4_R1_001.recip.midpoint.bed.tract0.linkage51602.clusters.bed_1
300	PY79	40484	464567	harbinger_model_PY79-4_PY79-4_R1_001:40484:464567:.	0	0	0	0	0	0	interlinkage	0.549789	0.450211	424083	45.0211	wt_bedpe/harbinger_model_PY79-4_PY79-4_R1_001.recip.midpoint.bed.tract0.linkage51602.clusters.bed	7399.451613	24874.24022	870.5	1	302277	3210929	435	70.7	91.5	94.7989	315779	28880	44893	57367	446919	102260	518	446919	22057	WT	424083	wt_bedpe/harbinger_model_PY79-4_PY79-4_R1_001.recip.midpoint.bed.tract0.linkage51602.clusters.bed_8	0	51602	1000 bp+	interlinkage_1000 bp+	2.939768775	3.8691995345589327	5.627450863466147	recipient	wt_bedpe/harbinger_model_PY79-4_PY79-4_R1_001.recip.midpoint.bed.tract0.linkage51602.clusters.bed_0
301	PY79	464567	465154	harbinger_model_PY79-4_PY79-4_R1_001:464567:465154:4	464567	465154	424083	5	424083	2	transformed	0.521295	0.478705	587	47.8705	wt_bedpe/harbinger_model_PY79-4_PY79-4_R1_001.recip.midpoint.bed.tract0.linkage51602.clusters.bed	2396	1	2396	2396	2396	2396	2	91.8	91.8	100	539	48	0	0	587	0	0	587	0	WT	587	wt_bedpe/harbinger_model_PY79-4_PY79-4_R1_001.recip.midpoint.bed.tract0.linkage51602.clusters.bed_9	0	51602	100-1000 bp	transformed_100-1000 bp	3.379486813717274	3.379486813717274	2.7686381012476144	donor	wt_bedpe/harbinger_model_PY79-4_PY79-4_R1_001.recip.midpoint.bed.tract0.linkage51602.clusters.bed_2
302	PY79	465154	465167	harbinger_model_PY79-4_PY79-4_R1_001:465154:465167:.	0	0	0	0	0	2	intralinkage	0.615385	0.384615	13	38.4615	wt_bedpe/harbinger_model_PY79-4_PY79-4_R1_001.recip.midpoint.bed.tract0.linkage51602.clusters.bed	2396	1	2396	2396	2396	2396	2	92.3	92.3	100	12	1	0	0	13	0	0	13	0	WT	13	wt_bedpe/harbinger_model_PY79-4_PY79-4_R1_001.recip.midpoint.bed.tract0.linkage51602.clusters.bed_10	0	51602	10-100 bp	intralinkage_10-100 bp	3.379486813717274	3.379486813717274	1.1139433523068367	recipient	wt_bedpe/harbinger_model_PY79-4_PY79-4_R1_001.recip.midpoint.bed.tract0.linkage51602.clusters.bed_2
303	PY79	465167	475405	harbinger_model_PY79-4_PY79-4_R1_001:465167:475405:5	465167	475405	13	6	13	2	transformed	0.546103	0.453897	10238	45.3897	wt_bedpe/harbinger_model_PY79-4_PY79-4_R1_001.recip.midpoint.bed.tract0.linkage51602.clusters.bed	3401.9	4075.890218	1202	139	10837	34010	11	63.7	90.5	100	8417	861	2970	960	13208	3930	21	13208	0	WT	10238	wt_bedpe/harbinger_model_PY79-4_PY79-4_R1_001.recip.midpoint.bed.tract0.linkage51602.clusters.bed_11	0	51602	1000 bp+	transformed_1000 bp+	3.079904467666721	3.531721543231137	4.010215125214226	donor	wt_bedpe/harbinger_model_PY79-4_PY79-4_R1_001.recip.midpoint.bed.tract0.linkage51602.clusters.bed_2
304	PY79	475405	475426	harbinger_model_PY79-4_PY79-4_R1_001:475405:475426:.	0	0	0	0	0	2	intralinkage	0.809524	0.190476	21	19.0476	wt_bedpe/harbinger_model_PY79-4_PY79-4_R1_001.recip.midpoint.bed.tract0.linkage51602.clusters.bed	253	1	253	253	253	253	2	90.5	90.5	100	19	2	0	0	21	0	0	21	0	WT	21	wt_bedpe/harbinger_model_PY79-4_PY79-4_R1_001.recip.midpoint.bed.tract0.linkage51602.clusters.bed_12	0	51602	10-100 bp	intralinkage_10-100 bp	2.403120521175818	2.403120521175818	1.3222192947339193	recipient	wt_bedpe/harbinger_model_PY79-4_PY79-4_R1_001.recip.midpoint.bed.tract0.linkage51602.clusters.bed_2
305	PY79	475426	475814	harbinger_model_PY79-4_PY79-4_R1_001:475426:475814:6	475426	475814	21	7	21	2	transformed	0.507732	0.492268	388	49.2268	wt_bedpe/harbinger_model_PY79-4_PY79-4_R1_001.recip.midpoint.bed.tract0.linkage51602.clusters.bed	19422.66667	63293.89034	253	1	254771	291326	16	2.1	91.4	100	331	28	15606	29	15994	15635	3	15994	0	WT	388	wt_bedpe/harbinger_model_PY79-4_PY79-4_R1_001.recip.midpoint.bed.tract0.linkage51602.clusters.bed_13	0	51602	100-1000 bp	transformed_100-1000 bp	2.403120521175818	4.288308856908718	2.5888317255942077	donor	wt_bedpe/harbinger_model_PY79-4_PY79-4_R1_001.recip.midpoint.bed.tract0.linkage51602.clusters.bed_2
306	PY79	475814	1108899	harbinger_model_PY79-4_PY79-4_R1_001:475814:1108899:.	0	0	0	0	0	0	interlinkage	0.557442	0.442558	633085	44.2558	wt_bedpe/harbinger_model_PY79-4_PY79-4_R1_001.recip.midpoint.bed.tract0.linkage51602.clusters.bed	5896.166667	28460.2236	780	1	547600	4103037	697	64.6	90.7	98.6026	483342	48252	124335	92644	748573	216979	1015	748573	8847	WT	633085	wt_bedpe/harbinger_model_PY79-4_PY79-4_R1_001.recip.midpoint.bed.tract0.linkage51602.clusters.bed_14	0	51602	1000 bp+	interlinkage_1000 bp+	2.8920946026904804	3.7705697512308096	5.801462023686685	recipient	wt_bedpe/harbinger_model_PY79-4_PY79-4_R1_001.recip.midpoint.bed.tract0.linkage51602.clusters.bed_0
307	PY79	1108899	1147016	harbinger_model_PY79-4_PY79-4_R1_001:1108899:1147016:7	1108899	1147016	633085	8	633085	3	transformed	0.539995	0.460005	38117	46.0005	wt_bedpe/harbinger_model_PY79-4_PY79-4_R1_001.recip.midpoint.bed.tract0.linkage51602.clusters.bed	868.7380952	1275.452507	342.5	1	5128	36446	43	84.6	89.3	100	32347	3804	101	1966	38218	2067	81	38218	0	WT	38117	wt_bedpe/harbinger_model_PY79-4_PY79-4_R1_001.recip.midpoint.bed.tract0.linkage51602.clusters.bed_15	0	51602	1000 bp+	transformed_1000 bp+	2.534660575828444	2.938888866260762	4.581118712146873	donor	wt_bedpe/harbinger_model_PY79-4_PY79-4_R1_001.recip.midpoint.bed.tract0.linkage51602.clusters.bed_3
308	PY79	1147016	1151905	harbinger_model_PY79-4_PY79-4_R1_001:1147016:1151905:.	0	0	0	0	0	3	intralinkage	0.560237	0.439763	4889	43.9763	wt_bedpe/harbinger_model_PY79-4_PY79-4_R1_001.recip.midpoint.bed.tract0.linkage51602.clusters.bed	1620.714286	1655.653068	1461	1	5366	11339	8	20.9	86.3	100	1314	203	1386	3372	6275	4758	5	6275	0	WT	4889	wt_bedpe/harbinger_model_PY79-4_PY79-4_R1_001.recip.midpoint.bed.tract0.linkage51602.clusters.bed_16	0	51602	1000 bp+	intralinkage_1000 bp+	3.1646502159342966	3.2097064602832592	3.689220037263836	recipient	wt_bedpe/harbinger_model_PY79-4_PY79-4_R1_001.recip.midpoint.bed.tract0.linkage51602.clusters.bed_3
309	PY79	1151905	1152008	harbinger_model_PY79-4_PY79-4_R1_001:1151905:1152008:8	1151905	1152008	4889	9	4889	3	transformed	0.582524	0.417476	103	41.7476	wt_bedpe/harbinger_model_PY79-4_PY79-4_R1_001.recip.midpoint.bed.tract0.linkage51602.clusters.bed	1714	1	1714	1714	1714	1714	2	91.3	91.3	100	94	9	0	0	103	0	0	103	0	WT	103	wt_bedpe/harbinger_model_PY79-4_PY79-4_R1_001.recip.midpoint.bed.tract0.linkage51602.clusters.bed_17	0	51602	100-1000 bp	transformed_100-1000 bp	3.234010818	3.234010818	2.012837224705172	donor	wt_bedpe/harbinger_model_PY79-4_PY79-4_R1_001.recip.midpoint.bed.tract0.linkage51602.clusters.bed_3
310	PY79	1152008	1153831	harbinger_model_PY79-4_PY79-4_R1_001:1152008:1153831:.	0	0	0	0	0	3	intralinkage	0.544158	0.455842	1823	45.5842	wt_bedpe/harbinger_model_PY79-4_PY79-4_R1_001.recip.midpoint.bed.tract0.linkage51602.clusters.bed	2816	682.5185251	3061.5	1714	3427	11261	5	93.5	93.7	100	1711	111	6	1	1829	7	4	1829	0	WT	1823	wt_bedpe/harbinger_model_PY79-4_PY79-4_R1_001.recip.midpoint.bed.tract0.linkage51602.clusters.bed_18	0	51602	1000 bp+	intralinkage_1000 bp+	3.485934263771752	3.4496326504700745	3.260786668654976	recipient	wt_bedpe/harbinger_model_PY79-4_PY79-4_R1_001.recip.midpoint.bed.tract0.linkage51602.clusters.bed_3
311	PY79	1153831	1153844	harbinger_model_PY79-4_PY79-4_R1_001:1153831:1153844:9	1153831	1153844	1823	10	1823	3	transformed	0.692308	0.307692	13	30.7692	wt_bedpe/harbinger_model_PY79-4_PY79-4_R1_001.recip.midpoint.bed.tract0.linkage51602.clusters.bed	3335	1	3335	3335	3335	3335	2	92.3	92.3	100	12	1	0	0	13	0	0	13	0	WT	13	wt_bedpe/harbinger_model_PY79-4_PY79-4_R1_001.recip.midpoint.bed.tract0.linkage51602.clusters.bed_19	0	51602	10-100 bp	transformed_10-100 bp	3.523095838252568	3.523095838252568	1.1139433523068367	donor	wt_bedpe/harbinger_model_PY79-4_PY79-4_R1_001.recip.midpoint.bed.tract0.linkage51602.clusters.bed_3
312	PY79	1153844	1211059	harbinger_model_PY79-4_PY79-4_R1_001:1153844:1211059:.	0	0	0	0	0	0	interlinkage	0.555519	0.444481	57215	44.4481	wt_bedpe/harbinger_model_PY79-4_PY79-4_R1_001.recip.midpoint.bed.tract0.linkage51602.clusters.bed	11333.93651	18457.10009	6124	1	109300	713976	64	88.2	90.5	100	51731	5355	1404	129	58619	1533	74	58619	0	WT	57215	wt_bedpe/harbinger_model_PY79-4_PY79-4_R1_001.recip.midpoint.bed.tract0.linkage51602.clusters.bed_20	0	51602	1000 bp+	interlinkage_1000 bp+	3.787035182026224	4.054380775498535	4.757509902	recipient	wt_bedpe/harbinger_model_PY79-4_PY79-4_R1_001.recip.midpoint.bed.tract0.linkage51602.clusters.bed_0
313	PY79	1211059	1212295	harbinger_model_PY79-4_PY79-4_R1_001:1211059:1212295:10	1211059	1212295	57215	11	57215	4	transformed	0.529935	0.470065	1236	47.0065	wt_bedpe/harbinger_model_PY79-4_PY79-4_R1_001.recip.midpoint.bed.tract0.linkage51602.clusters.bed	4569.5	4424.5	4569.5	146	8993	9138	3	93.2	93.6	100	1159	76	7	1	1243	8	3	1243	0	WT	1236	wt_bedpe/harbinger_model_PY79-4_PY79-4_R1_001.recip.midpoint.bed.tract0.linkage51602.clusters.bed_21	0	51602	1000 bp+	transformed_1000 bp+	3.659868682	3.659868682	3.092018470752797	donor	wt_bedpe/harbinger_model_PY79-4_PY79-4_R1_001.recip.midpoint.bed.tract0.linkage51602.clusters.bed_4
314	PY79	1212295	1213239	harbinger_model_PY79-4_PY79-4_R1_001:1212295:1213239:.	0	0	0	0	0	4	intralinkage	0.550847	0.449153	944	44.9153	wt_bedpe/harbinger_model_PY79-4_PY79-4_R1_001.recip.midpoint.bed.tract0.linkage51602.clusters.bed	49.33333333	69.35365551	1	1	146	146	4	90.1	90.6	100	853	85	3	6	947	9	4	947	0	WT	944	wt_bedpe/harbinger_model_PY79-4_PY79-4_R1_001.recip.midpoint.bed.tract0.linkage51602.clusters.bed_22	0	51602	100-1000 bp	intralinkage_100-1000 bp	0	1.6931404606459508	2.974971994298069	recipient	wt_bedpe/harbinger_model_PY79-4_PY79-4_R1_001.recip.midpoint.bed.tract0.linkage51602.clusters.bed_4
315	PY79	1213239	1214438	harbinger_model_PY79-4_PY79-4_R1_001:1213239:1214438:11	1213239	1214438	944	12	944	4	transformed	0.588824	0.411176	1199	41.1176	wt_bedpe/harbinger_model_PY79-4_PY79-4_R1_001.recip.midpoint.bed.tract0.linkage51602.clusters.bed	41	30.43920289	51	1	71	121	4	92.7	93.5	100	1113	74	2	12	1201	14	4	1201	0	WT	1199	wt_bedpe/harbinger_model_PY79-4_PY79-4_R1_001.recip.midpoint.bed.tract0.linkage51602.clusters.bed_23	0	51602	1000 bp+	transformed_1000 bp+	1.7075701760979365	1.6127838567197357	3.0788191830988487	donor	wt_bedpe/harbinger_model_PY79-4_PY79-4_R1_001.recip.midpoint.bed.tract0.linkage51602.clusters.bed_4
316	PY79	1214438	1660919	harbinger_model_PY79-4_PY79-4_R1_001:1214438:1660919:.	0	0	0	0	0	0	interlinkage	0.566745	0.433255	446481	43.3255	wt_bedpe/harbinger_model_PY79-4_PY79-4_R1_001.recip.midpoint.bed.tract0.linkage51602.clusters.bed	7606.150628	30995.65954	1261.5	1	448559	3635263	479	80	91.1	99.8311	388594	37258	39756	19875	485483	59631	723	485483	754	WT	446481	wt_bedpe/harbinger_model_PY79-4_PY79-4_R1_001.recip.midpoint.bed.tract0.linkage51602.clusters.bed_24	0	51602	1000 bp+	interlinkage_1000 bp+	3.100887254853593	3.881164921688432	5.649802982215098	recipient	wt_bedpe/harbinger_model_PY79-4_PY79-4_R1_001.recip.midpoint.bed.tract0.linkage51602.clusters.bed_0
317	PY79	1660919	1663056	harbinger_model_PY79-4_PY79-4_R1_001:1660919:1663056:12	1660919	1663056	446481	13	446481	5	transformed	0.589144	0.410856	2137	41.0856	wt_bedpe/harbinger_model_PY79-4_PY79-4_R1_001.recip.midpoint.bed.tract0.linkage51602.clusters.bed	2499.333333	345.597672	2588	2040	2870	7496	4	82.9	88	100	1779	236	9	122	2146	131	7	2146	0	WT	2137	wt_bedpe/harbinger_model_PY79-4_PY79-4_R1_001.recip.midpoint.bed.tract0.linkage51602.clusters.bed_25	0	51602	1000 bp+	transformed_1000 bp+	3.412964271996662	3.397824181307948	3.329804522164069	donor	wt_bedpe/harbinger_model_PY79-4_PY79-4_R1_001.recip.midpoint.bed.tract0.linkage51602.clusters.bed_5
318	PY79	1663056	1682732	harbinger_model_PY79-4_PY79-4_R1_001:1663056:1682732:.	0	0	0	0	0	5	intralinkage	0.583909	0.416091	19676	41.6091	wt_bedpe/harbinger_model_PY79-4_PY79-4_R1_001.recip.midpoint.bed.tract0.linkage51602.clusters.bed	1647.75	2713.563306	866	183	13930	39523	25	92.8	92.8	100	18264	1405	4	7	19680	11	5	19680	0	WT	19676	wt_bedpe/harbinger_model_PY79-4_PY79-4_R1_001.recip.midpoint.bed.tract0.linkage51602.clusters.bed_26	0	51602	1000 bp+	intralinkage_1000 bp+	2.937517892017347	3.2168913203122105	4.293936813887294	recipient	wt_bedpe/harbinger_model_PY79-4_PY79-4_R1_001.recip.midpoint.bed.tract0.linkage51602.clusters.bed_5
319	PY79	1682732	1685172	harbinger_model_PY79-4_PY79-4_R1_001:1682732:1685172:13	1682732	1685172	19676	14	19676	5	transformed	0.590574	0.409426	2440	40.9426	wt_bedpe/harbinger_model_PY79-4_PY79-4_R1_001.recip.midpoint.bed.tract0.linkage51602.clusters.bed	1284.5	561.7412505	1147	747	2097	5135	5	95	95	100	2318	121	0	1	2440	1	1	2440	0	WT	2440	wt_bedpe/harbinger_model_PY79-4_PY79-4_R1_001.recip.midpoint.bed.tract0.linkage51602.clusters.bed_27	0	51602	1000 bp+	transformed_1000 bp+	3.059563417901268	3.108734108602365	3.3873898263387296	donor	wt_bedpe/harbinger_model_PY79-4_PY79-4_R1_001.recip.midpoint.bed.tract0.linkage51602.clusters.bed_5
320	PY79	1685172	2174973	harbinger_model_PY79-4_PY79-4_R1_001:1685172:2174973:.	0	0	0	0	0	0	interlinkage	0.575934	0.424066	489801	42.4066	wt_bedpe/harbinger_model_PY79-4_PY79-4_R1_001.recip.midpoint.bed.tract0.linkage51602.clusters.bed	6500.754425	40554.95336	696.5	1	697540	2937890	453	59.8	90.2	97.0588	331990	35002	80034	108403	555429	188437	976	555429	14406	WT	489801	wt_bedpe/harbinger_model_PY79-4_PY79-4_R1_001.recip.midpoint.bed.tract0.linkage51602.clusters.bed_28	0	51602	1000 bp+	interlinkage_1000 bp+	2.8429211207599825	3.812963760273932	5.690019667464968	recipient	wt_bedpe/harbinger_model_PY79-4_PY79-4_R1_001.recip.midpoint.bed.tract0.linkage51602.clusters.bed_0
321	PY79	2174973	2180186	harbinger_model_PY79-4_PY79-4_R1_001:2174973:2180186:14	2174973	2180186	489801	15	489801	6	transformed	0.563783	0.436217	5213	43.6217	wt_bedpe/harbinger_model_PY79-4_PY79-4_R1_001.recip.midpoint.bed.tract0.linkage51602.clusters.bed	703.8571429	177.1131362	718	498	1037	4921	8	93.3	93.3	100	4867	346	3	0	5216	3	1	5216	0	WT	5213	wt_bedpe/harbinger_model_PY79-4_PY79-4_R1_001.recip.midpoint.bed.tract0.linkage51602.clusters.bed_29	0	51602	1000 bp+	transformed_1000 bp+	2.856124444	2.847484522287096	3.717087724927019	donor	wt_bedpe/harbinger_model_PY79-4_PY79-4_R1_001.recip.midpoint.bed.tract0.linkage51602.clusters.bed_6
322	PY79	2180186	2180244	harbinger_model_PY79-4_PY79-4_R1_001:2180186:2180244:.	0	0	0	0	0	6	intralinkage	0.517241	0.482759	58	48.2759	wt_bedpe/harbinger_model_PY79-4_PY79-4_R1_001.recip.midpoint.bed.tract0.linkage51602.clusters.bed	1	1	1	1	1	1	1	98.3	98.3	100	57	1	0	0	58	0	0	58	0	WT	58	wt_bedpe/harbinger_model_PY79-4_PY79-4_R1_001.recip.midpoint.bed.tract0.linkage51602.clusters.bed_30	0	51602	10-100 bp	intralinkage_10-100 bp	0	0	1.7634279935629371	recipient	wt_bedpe/harbinger_model_PY79-4_PY79-4_R1_001.recip.midpoint.bed.tract0.linkage51602.clusters.bed_6
323	PY79	2180244	2180836	harbinger_model_PY79-4_PY79-4_R1_001:2180244:2180836:15	2180244	2180836	58	16	58	6	transformed	0.547297	0.452703	592	45.2703	wt_bedpe/harbinger_model_PY79-4_PY79-4_R1_001.recip.midpoint.bed.tract0.linkage51602.clusters.bed	402	1	402	402	402	402	2	92.4	92.4	100	547	45	0	0	592	0	0	592	0	WT	592	wt_bedpe/harbinger_model_PY79-4_PY79-4_R1_001.recip.midpoint.bed.tract0.linkage51602.clusters.bed_31	0	51602	100-1000 bp	transformed_100-1000 bp	2.604226053	2.604226053	2.772321707	donor	wt_bedpe/harbinger_model_PY79-4_PY79-4_R1_001.recip.midpoint.bed.tract0.linkage51602.clusters.bed_6
324	PY79	2180836	2180991	harbinger_model_PY79-4_PY79-4_R1_001:2180836:2180991:.	0	0	0	0	0	6	intralinkage	0.677419	0.322581	155	32.2581	wt_bedpe/harbinger_model_PY79-4_PY79-4_R1_001.recip.midpoint.bed.tract0.linkage51602.clusters.bed	2101	1	2101	2101	2101	2101	2	92.3	92.3	100	144	11	1	0	156	1	1	156	0	WT	155	wt_bedpe/harbinger_model_PY79-4_PY79-4_R1_001.recip.midpoint.bed.tract0.linkage51602.clusters.bed_32	0	51602	100-1000 bp	intralinkage_100-1000 bp	3.322426052405953	3.322426052405953	2.1903316981702914	recipient	wt_bedpe/harbinger_model_PY79-4_PY79-4_R1_001.recip.midpoint.bed.tract0.linkage51602.clusters.bed_6
325	PY79	2180991	2185366	harbinger_model_PY79-4_PY79-4_R1_001:2180991:2185366:16	2180991	2185366	155	17	155	6	transformed	0.562514	0.437486	4375	43.7486	wt_bedpe/harbinger_model_PY79-4_PY79-4_R1_001.recip.midpoint.bed.tract0.linkage51602.clusters.bed	4954.833333	5875.908976	2083	212	17285	29724	7	94.7	94.7	100	4145	230	0	0	4375	0	0	4375	0	WT	4375	wt_bedpe/harbinger_model_PY79-4_PY79-4_R1_001.recip.midpoint.bed.tract0.linkage51602.clusters.bed_33	0	51602	1000 bp+	transformed_1000 bp+	3.318689269947746	3.695029050592076	3.640978057358332	donor	wt_bedpe/harbinger_model_PY79-4_PY79-4_R1_001.recip.midpoint.bed.tract0.linkage51602.clusters.bed_6
326	PY79	2185366	2185375	harbinger_model_PY79-4_PY79-4_R1_001:2185366:2185375:.	0	0	0	0	0	6	intralinkage	0.666667	0.333333	9	33.3333	wt_bedpe/harbinger_model_PY79-4_PY79-4_R1_001.recip.midpoint.bed.tract0.linkage51602.clusters.bed	6713	1	6713	6713	6713	6713	2	88.9	88.9	100	8	1	0	0	9	0	0	9	0	WT	9	wt_bedpe/harbinger_model_PY79-4_PY79-4_R1_001.recip.midpoint.bed.tract0.linkage51602.clusters.bed_34	0	51602	0-10 bp	intralinkage_0-10 bp	3.826916647184921	3.826916647184921	0.9542425094393248	recipient	wt_bedpe/harbinger_model_PY79-4_PY79-4_R1_001.recip.midpoint.bed.tract0.linkage51602.clusters.bed_6
327	PY79	2185375	2185444	harbinger_model_PY79-4_PY79-4_R1_001:2185375:2185444:17	2185375	2185444	9	18	9	6	transformed	0.594203	0.405797	69	40.5797	wt_bedpe/harbinger_model_PY79-4_PY79-4_R1_001.recip.midpoint.bed.tract0.linkage51602.clusters.bed	6713	1	6713	6713	6713	6713	2	95.7	95.7	100	66	3	0	0	69	0	0	69	0	WT	69	wt_bedpe/harbinger_model_PY79-4_PY79-4_R1_001.recip.midpoint.bed.tract0.linkage51602.clusters.bed_35	0	51602	10-100 bp	transformed_10-100 bp	3.826916647184921	3.826916647184921	1.8388490907372552	donor	wt_bedpe/harbinger_model_PY79-4_PY79-4_R1_001.recip.midpoint.bed.tract0.linkage51602.clusters.bed_6
328	PY79	2185444	3166049	harbinger_model_PY79-4_PY79-4_R1_001:2185444:3166049:.	0	0	0	0	0	0	interlinkage	0.563698	0.436302	980605	43.6302	wt_bedpe/harbinger_model_PY79-4_PY79-4_R1_001.recip.midpoint.bed.tract0.linkage51602.clusters.bed	6126.331476	18490.70388	975	1	244748	6596983	1078	75.4	90.9	95.875	767024	75465	77205	97666	1017360	174871	1335	1017360	40450	WT	980605	wt_bedpe/harbinger_model_PY79-4_PY79-4_R1_001.recip.midpoint.bed.tract0.linkage51602.clusters.bed_36	0	51602	1000 bp+	interlinkage_1000 bp+	2.989004615698537	3.787200491377354	5.991494103336912	recipient	wt_bedpe/harbinger_model_PY79-4_PY79-4_R1_001.recip.midpoint.bed.tract0.linkage51602.clusters.bed_0
329	PY79	3166049	3166130	harbinger_model_PY79-4_PY79-4_R1_001:3166049:3166130:18	3166049	3166130	980605	19	980605	7	transformed	0.62963	0.37037	81	37.037	wt_bedpe/harbinger_model_PY79-4_PY79-4_R1_001.recip.midpoint.bed.tract0.linkage51602.clusters.bed	46	1	46	46	46	46	2	95.1	95.1	100	77	4	0	0	81	0	0	81	0	WT	81	wt_bedpe/harbinger_model_PY79-4_PY79-4_R1_001.recip.midpoint.bed.tract0.linkage51602.clusters.bed_37	0	51602	10-100 bp	transformed_10-100 bp	1.662757831681574	1.662757831681574	1.9084850188786495	donor	wt_bedpe/harbinger_model_PY79-4_PY79-4_R1_001.recip.midpoint.bed.tract0.linkage51602.clusters.bed_7
330	PY79	3166130	3166297	harbinger_model_PY79-4_PY79-4_R1_001:3166130:3166297:.	0	0	0	0	0	7	intralinkage	0.526946	0.473054	167	47.3054	wt_bedpe/harbinger_model_PY79-4_PY79-4_R1_001.recip.midpoint.bed.tract0.linkage51602.clusters.bed	46	1	46	46	46	46	2	94.6	94.6	100	158	9	0	0	167	0	0	167	0	WT	167	wt_bedpe/harbinger_model_PY79-4_PY79-4_R1_001.recip.midpoint.bed.tract0.linkage51602.clusters.bed_38	0	51602	100-1000 bp	intralinkage_100-1000 bp	1.662757831681574	1.662757831681574	2.2227164711475837	recipient	wt_bedpe/harbinger_model_PY79-4_PY79-4_R1_001.recip.midpoint.bed.tract0.linkage51602.clusters.bed_7
331	PY79	3166297	3166314	harbinger_model_PY79-4_PY79-4_R1_001:3166297:3166314:19	3166297	3166314	167	20	167	7	transformed	0.647059	0.352941	17	35.2941	wt_bedpe/harbinger_model_PY79-4_PY79-4_R1_001.recip.midpoint.bed.tract0.linkage51602.clusters.bed	46	1	46	46	46	46	2	94.1	94.1	100	16	1	0	0	17	0	0	17	0	WT	17	wt_bedpe/harbinger_model_PY79-4_PY79-4_R1_001.recip.midpoint.bed.tract0.linkage51602.clusters.bed_39	0	51602	10-100 bp	transformed_10-100 bp	1.662757831681574	1.662757831681574	1.230448921378274	donor	wt_bedpe/harbinger_model_PY79-4_PY79-4_R1_001.recip.midpoint.bed.tract0.linkage51602.clusters.bed_7
332	PY79	3166314	3167875	harbinger_model_PY79-4_PY79-4_R1_001:3166314:3167875:.	0	0	0	0	0	7	intralinkage	0.543882	0.456118	1561	45.6118	wt_bedpe/harbinger_model_PY79-4_PY79-4_R1_001.recip.midpoint.bed.tract0.linkage51602.clusters.bed	125.3333333	95.40809758	72	46	258	374	4	93.3	93.3	100	1456	105	0	0	1561	0	0	1561	0	WT	1561	wt_bedpe/harbinger_model_PY79-4_PY79-4_R1_001.recip.midpoint.bed.tract0.linkage51602.clusters.bed_40	0	51602	1000 bp+	intralinkage_1000 bp+	1.8573324964312683	2.098066590092494	3.1934029030624176	recipient	wt_bedpe/harbinger_model_PY79-4_PY79-4_R1_001.recip.midpoint.bed.tract0.linkage51602.clusters.bed_7
333	PY79	3167875	3167930	harbinger_model_PY79-4_PY79-4_R1_001:3167875:3167930:20	3167875	3167930	1561	21	1561	7	transformed	0.563636	0.436364	55	43.6364	wt_bedpe/harbinger_model_PY79-4_PY79-4_R1_001.recip.midpoint.bed.tract0.linkage51602.clusters.bed	258	1	258	258	258	258	2	90.9	90.9	100	50	5	0	0	55	0	0	55	0	WT	55	wt_bedpe/harbinger_model_PY79-4_PY79-4_R1_001.recip.midpoint.bed.tract0.linkage51602.clusters.bed_41	0	51602	10-100 bp	transformed_10-100 bp	2.411619706	2.411619706	1.740362689494244	donor	wt_bedpe/harbinger_model_PY79-4_PY79-4_R1_001.recip.midpoint.bed.tract0.linkage51602.clusters.bed_7
334	PY79	3167930	3168357	harbinger_model_PY79-4_PY79-4_R1_001:3167930:3168357:.	0	0	0	0	0	7	intralinkage	0.550351	0.449649	427	44.9649	wt_bedpe/harbinger_model_PY79-4_PY79-4_R1_001.recip.midpoint.bed.tract0.linkage51602.clusters.bed	258	1	258	258	258	258	2	93.4	93.4	100	399	28	0	0	427	0	0	427	0	WT	427	wt_bedpe/harbinger_model_PY79-4_PY79-4_R1_001.recip.midpoint.bed.tract0.linkage51602.clusters.bed_42	0	51602	100-1000 bp	intralinkage_100-1000 bp	2.411619706	2.411619706	2.630427875025024	recipient	wt_bedpe/harbinger_model_PY79-4_PY79-4_R1_001.recip.midpoint.bed.tract0.linkage51602.clusters.bed_7
335	PY79	3168357	3168371	harbinger_model_PY79-4_PY79-4_R1_001:3168357:3168371:21	3168357	3168371	427	22	427	7	transformed	0.714286	0.285714	14	28.571400000000004	wt_bedpe/harbinger_model_PY79-4_PY79-4_R1_001.recip.midpoint.bed.tract0.linkage51602.clusters.bed	258	1	258	258	258	258	2	92.9	92.9	100	13	1	0	0	14	0	0	14	0	WT	14	wt_bedpe/harbinger_model_PY79-4_PY79-4_R1_001.recip.midpoint.bed.tract0.linkage51602.clusters.bed_43	0	51602	10-100 bp	transformed_10-100 bp	2.411619706	2.411619706	1.146128035678238	donor	wt_bedpe/harbinger_model_PY79-4_PY79-4_R1_001.recip.midpoint.bed.tract0.linkage51602.clusters.bed_7
336	PY79	3168371	3168398	harbinger_model_PY79-4_PY79-4_R1_001:3168371:3168398:.	0	0	0	0	0	7	intralinkage	0.444444	0.555556	27	55.555600000000005	wt_bedpe/harbinger_model_PY79-4_PY79-4_R1_001.recip.midpoint.bed.tract0.linkage51602.clusters.bed	258	1	258	258	258	258	2	96.3	96.3	100	26	1	0	0	27	0	0	27	0	WT	27	wt_bedpe/harbinger_model_PY79-4_PY79-4_R1_001.recip.midpoint.bed.tract0.linkage51602.clusters.bed_44	0	51602	10-100 bp	intralinkage_10-100 bp	2.411619706	2.411619706	1.4313637641589874	recipient	wt_bedpe/harbinger_model_PY79-4_PY79-4_R1_001.recip.midpoint.bed.tract0.linkage51602.clusters.bed_7
337	PY79	3168398	3168438	harbinger_model_PY79-4_PY79-4_R1_001:3168398:3168438:22	3168398	3168438	27	23	27	7	transformed	0.75	0.25	40	25	wt_bedpe/harbinger_model_PY79-4_PY79-4_R1_001.recip.midpoint.bed.tract0.linkage51602.clusters.bed	258	1	258	258	258	258	2	97.5	97.5	100	39	1	0	0	40	0	0	40	0	WT	40	wt_bedpe/harbinger_model_PY79-4_PY79-4_R1_001.recip.midpoint.bed.tract0.linkage51602.clusters.bed_45	0	51602	10-100 bp	transformed_10-100 bp	2.411619706	2.411619706	1.6020599913279625	donor	wt_bedpe/harbinger_model_PY79-4_PY79-4_R1_001.recip.midpoint.bed.tract0.linkage51602.clusters.bed_7
338	PY79	3168438	3169479	harbinger_model_PY79-4_PY79-4_R1_001:3168438:3169479:.	0	0	0	0	0	7	intralinkage	0.583093	0.416907	1041	41.6907	wt_bedpe/harbinger_model_PY79-4_PY79-4_R1_001.recip.midpoint.bed.tract0.linkage51602.clusters.bed	380.5	123.5	380.5	258	503	760	3	95.2	95.2	100	991	50	0	0	1041	0	0	1041	0	WT	1041	wt_bedpe/harbinger_model_PY79-4_PY79-4_R1_001.recip.midpoint.bed.tract0.linkage51602.clusters.bed_46	0	51602	1000 bp+	intralinkage_1000 bp+	2.5803546611065915	2.5803546611065915	3.017450729510536	recipient	wt_bedpe/harbinger_model_PY79-4_PY79-4_R1_001.recip.midpoint.bed.tract0.linkage51602.clusters.bed_7
339	PY79	3169479	3169497	harbinger_model_PY79-4_PY79-4_R1_001:3169479:3169497:23	3169479	3169497	1041	24	1041	7	transformed	0.777778	0.222222	18	22.2222	wt_bedpe/harbinger_model_PY79-4_PY79-4_R1_001.recip.midpoint.bed.tract0.linkage51602.clusters.bed	503	1	503	503	503	503	2	94.4	94.4	100	17	1	0	0	18	0	0	18	0	WT	18	wt_bedpe/harbinger_model_PY79-4_PY79-4_R1_001.recip.midpoint.bed.tract0.linkage51602.clusters.bed_47	0	51602	10-100 bp	transformed_10-100 bp	2.7015679850559278	2.7015679850559278	1.255272505103306	donor	wt_bedpe/harbinger_model_PY79-4_PY79-4_R1_001.recip.midpoint.bed.tract0.linkage51602.clusters.bed_7
340	PY79	3169497	3233293	harbinger_model_PY79-4_PY79-4_R1_001:3169497:3233293:.	0	0	0	0	0	0	interlinkage	0.553389	0.446611	63796	44.6611	wt_bedpe/harbinger_model_PY79-4_PY79-4_R1_001.recip.midpoint.bed.tract0.linkage51602.clusters.bed	11087.2987	37157.70661	1354	1	304359	853646	78	86.4	91.3	100	57077	5381	2250	1338	66046	3588	84	66046	0	WT	63796	wt_bedpe/harbinger_model_PY79-4_PY79-4_R1_001.recip.midpoint.bed.tract0.linkage51602.clusters.bed_48	0	51602	1000 bp+	interlinkage_1000 bp+	3.131618664349125	4.044825747899731	4.804793449373405	recipient	wt_bedpe/harbinger_model_PY79-4_PY79-4_R1_001.recip.midpoint.bed.tract0.linkage51602.clusters.bed_0
341	PY79	3233293	3240328	harbinger_model_PY79-4_PY79-4_R1_001:3233293:3240328:24	3233293	3240328	63796	25	63796	8	transformed	0.547406	0.452594	7035	45.2594	wt_bedpe/harbinger_model_PY79-4_PY79-4_R1_001.recip.midpoint.bed.tract0.linkage51602.clusters.bed	572.25	523.5937117	415.5	64	1528	4571	9	88	90.5	100	6338	646	171	51	7206	222	16	7206	0	WT	7035	wt_bedpe/harbinger_model_PY79-4_PY79-4_R1_001.recip.midpoint.bed.tract0.linkage51602.clusters.bed_49	0	51602	1000 bp+	transformed_1000 bp+	2.618571028	2.7575858013465804	3.847264101770764	donor	wt_bedpe/harbinger_model_PY79-4_PY79-4_R1_001.recip.midpoint.bed.tract0.linkage51602.clusters.bed_8
342	PY79	3240328	3240339	harbinger_model_PY79-4_PY79-4_R1_001:3240328:3240339:.	0	0	0	0	0	8	intralinkage	0.545455	0.454545	11	45.4545	wt_bedpe/harbinger_model_PY79-4_PY79-4_R1_001.recip.midpoint.bed.tract0.linkage51602.clusters.bed	1528	1	1528	1528	1528	1528	2	90.9	90.9	100	10	1	0	0	11	0	0	11	0	WT	11	wt_bedpe/harbinger_model_PY79-4_PY79-4_R1_001.recip.midpoint.bed.tract0.linkage51602.clusters.bed_50	0	51602	10-100 bp	intralinkage_10-100 bp	3.184123354239671	3.184123354239671	1.041392685158225	recipient	wt_bedpe/harbinger_model_PY79-4_PY79-4_R1_001.recip.midpoint.bed.tract0.linkage51602.clusters.bed_8
343	PY79	3240339	3242966	harbinger_model_PY79-4_PY79-4_R1_001:3240339:3242966:25	3240339	3242966	11	26	11	8	transformed	0.555386	0.444614	2627	44.4614	wt_bedpe/harbinger_model_PY79-4_PY79-4_R1_001.recip.midpoint.bed.tract0.linkage51602.clusters.bed	6197.5	4670.5	6197.5	1528	10867	12394	3	89.8	89.8	100	2359	268	0	0	2627	0	0	2627	0	WT	2627	wt_bedpe/harbinger_model_PY79-4_PY79-4_R1_001.recip.midpoint.bed.tract0.linkage51602.clusters.bed_51	0	51602	1000 bp+	transformed_1000 bp+	3.792216535439859	3.792216535439859	3.4194600727860704	donor	wt_bedpe/harbinger_model_PY79-4_PY79-4_R1_001.recip.midpoint.bed.tract0.linkage51602.clusters.bed_8
344	PY79	3242966	3243121	harbinger_model_PY79-4_PY79-4_R1_001:3242966:3243121:.	0	0	0	0	0	8	intralinkage	0.658065	0.341935	155	34.1935	wt_bedpe/harbinger_model_PY79-4_PY79-4_R1_001.recip.midpoint.bed.tract0.linkage51602.clusters.bed	10867	1	10867	10867	10867	10867	2	92.9	92.9	100	144	11	0	0	155	0	0	155	0	WT	155	wt_bedpe/harbinger_model_PY79-4_PY79-4_R1_001.recip.midpoint.bed.tract0.linkage51602.clusters.bed_52	0	51602	100-1000 bp	intralinkage_100-1000 bp	4.036109667	4.036109667	2.1903316981702914	recipient	wt_bedpe/harbinger_model_PY79-4_PY79-4_R1_001.recip.midpoint.bed.tract0.linkage51602.clusters.bed_8
345	PY79	3243121	3245399	harbinger_model_PY79-4_PY79-4_R1_001:3243121:3245399:26	3243121	3245399	155	27	155	8	transformed	0.562335	0.437665	2278	43.7665	wt_bedpe/harbinger_model_PY79-4_PY79-4_R1_001.recip.midpoint.bed.tract0.linkage51602.clusters.bed	5279.666667	5778.055671	1338	1053	13448	15837	4	90.8	90.8	100	2069	207	0	2	2278	2	2	2278	0	WT	2278	wt_bedpe/harbinger_model_PY79-4_PY79-4_R1_001.recip.midpoint.bed.tract0.linkage51602.clusters.bed_53	0	51602	1000 bp+	transformed_1000 bp+	3.1264561134318045	3.722606504114813	3.3575537197430814	donor	wt_bedpe/harbinger_model_PY79-4_PY79-4_R1_001.recip.midpoint.bed.tract0.linkage51602.clusters.bed_8
346	PY79	3245399	3607140	harbinger_model_PY79-4_PY79-4_R1_001:3245399:3607140:.	0	0	0	0	0	0	interlinkage	0.565874	0.434126	361741	43.4126	wt_bedpe/harbinger_model_PY79-4_PY79-4_R1_001.recip.midpoint.bed.tract0.linkage51602.clusters.bed	15659.49051	129682.2864	1086	1	2438900	5777984	370	67.2	90	97.7887	274764	29806	55049	49172	408791	104221	639	408791	7999	WT	361741	wt_bedpe/harbinger_model_PY79-4_PY79-4_R1_001.recip.midpoint.bed.tract0.linkage51602.clusters.bed_54	0	51602	1000 bp+	interlinkage_1000 bp+	3.035829825252828	4.194777627945737	5.558397734818139	recipient	wt_bedpe/harbinger_model_PY79-4_PY79-4_R1_001.recip.midpoint.bed.tract0.linkage51602.clusters.bed_0
347	PY79	3607140	3607168	harbinger_model_PY79-4_PY79-4_R1_001:3607140:3607168:27	3607140	3607168	361741	28	361741	9	transformed	0.5	0.5	28	50	wt_bedpe/harbinger_model_PY79-4_PY79-4_R1_001.recip.midpoint.bed.tract0.linkage51602.clusters.bed	23852	1	23852	23852	23852	23852	2	92.9	92.9	100	26	2	0	0	28	0	0	28	0	WT	28	wt_bedpe/harbinger_model_PY79-4_PY79-4_R1_001.recip.midpoint.bed.tract0.linkage51602.clusters.bed_55	0	51602	10-100 bp	transformed_10-100 bp	4.377524800673702	4.377524800673702	1.4471580313422192	donor	wt_bedpe/harbinger_model_PY79-4_PY79-4_R1_001.recip.midpoint.bed.tract0.linkage51602.clusters.bed_9
348	PY79	3607168	3607713	harbinger_model_PY79-4_PY79-4_R1_001:3607168:3607713:.	0	0	0	0	0	9	intralinkage	0.526605	0.473394	545	47.3394	wt_bedpe/harbinger_model_PY79-4_PY79-4_R1_001.recip.midpoint.bed.tract0.linkage51602.clusters.bed	23852	1	23852	23852	23852	23852	2	94.7	94.7	100	516	29	0	0	545	0	0	545	0	WT	545	wt_bedpe/harbinger_model_PY79-4_PY79-4_R1_001.recip.midpoint.bed.tract0.linkage51602.clusters.bed_56	0	51602	100-1000 bp	intralinkage_100-1000 bp	4.377524800673702	4.377524800673702	2.7363965022766426	recipient	wt_bedpe/harbinger_model_PY79-4_PY79-4_R1_001.recip.midpoint.bed.tract0.linkage51602.clusters.bed_9
349	PY79	3607713	3607760	harbinger_model_PY79-4_PY79-4_R1_001:3607713:3607760:28	3607713	3607760	545	29	545	9	transformed	0.574468	0.425532	47	42.5532	wt_bedpe/harbinger_model_PY79-4_PY79-4_R1_001.recip.midpoint.bed.tract0.linkage51602.clusters.bed	23852	1	23852	23852	23852	23852	2	97.9	97.9	100	46	1	0	0	47	0	0	47	0	WT	47	wt_bedpe/harbinger_model_PY79-4_PY79-4_R1_001.recip.midpoint.bed.tract0.linkage51602.clusters.bed_57	0	51602	10-100 bp	transformed_10-100 bp	4.377524800673702	4.377524800673702	1.6720978579357175	donor	wt_bedpe/harbinger_model_PY79-4_PY79-4_R1_001.recip.midpoint.bed.tract0.linkage51602.clusters.bed_9
350	PY79	3607760	3610247	harbinger_model_PY79-4_PY79-4_R1_001:3607760:3610247:.	0	0	0	0	0	9	intralinkage	0.539606	0.460394	2487	46.0394	wt_bedpe/harbinger_model_PY79-4_PY79-4_R1_001.recip.midpoint.bed.tract0.linkage51602.clusters.bed	18649.2	15026.766	23852	103	36428	93242	6	89.2	92.6	100	2262	174	48	51	2535	99	7	2535	0	WT	2487	wt_bedpe/harbinger_model_PY79-4_PY79-4_R1_001.recip.midpoint.bed.tract0.linkage51602.clusters.bed_58	0	51602	1000 bp+	intralinkage_1000 bp+	4.377524800673702	4.2706602064912245	3.395675785269936	recipient	wt_bedpe/harbinger_model_PY79-4_PY79-4_R1_001.recip.midpoint.bed.tract0.linkage51602.clusters.bed_9
351	PY79	3610247	3610264	harbinger_model_PY79-4_PY79-4_R1_001:3610247:3610264:29	3610247	3610264	2487	30	2487	9	transformed	0.411765	0.588235	17	58.8235	wt_bedpe/harbinger_model_PY79-4_PY79-4_R1_001.recip.midpoint.bed.tract0.linkage51602.clusters.bed	103	1	103	103	103	103	2	94.1	94.1	100	16	1	0	0	17	0	0	17	0	WT	17	wt_bedpe/harbinger_model_PY79-4_PY79-4_R1_001.recip.midpoint.bed.tract0.linkage51602.clusters.bed_59	0	51602	10-100 bp	transformed_10-100 bp	2.012837224705172	2.012837224705172	1.230448921378274	donor	wt_bedpe/harbinger_model_PY79-4_PY79-4_R1_001.recip.midpoint.bed.tract0.linkage51602.clusters.bed_9
352	PY79	3610264	3623112	harbinger_model_PY79-4_PY79-4_R1_001:3610264:3623112:.	0	0	0	0	0	9	intralinkage	0.555495	0.444505	12848	44.4505	wt_bedpe/harbinger_model_PY79-4_PY79-4_R1_001.recip.midpoint.bed.tract0.linkage51602.clusters.bed	3820.176471	9507.043014	770	1	40431	64927	18	91.8	91.8	100	11804	1034	13	10	12861	23	14	12861	0	WT	12848	wt_bedpe/harbinger_model_PY79-4_PY79-4_R1_001.recip.midpoint.bed.tract0.linkage51602.clusters.bed_60	0	51602	1000 bp+	intralinkage_1000 bp+	2.886490725172482	3.582083425375402	4.108835527934605	recipient	wt_bedpe/harbinger_model_PY79-4_PY79-4_R1_001.recip.midpoint.bed.tract0.linkage51602.clusters.bed_9
353	PY79	3623112	3624116	harbinger_model_PY79-4_PY79-4_R1_001:3623112:3624116:30	3623112	3624116	12848	31	12848	9	transformed	0.493028	0.506972	1004	50.6972	wt_bedpe/harbinger_model_PY79-4_PY79-4_R1_001.recip.midpoint.bed.tract0.linkage51602.clusters.bed	4315.5	216.5	4315.5	4100	4531	8630	3	91.1	91.1	100	916	87	2	1	1006	3	3	1006	0	WT	1004	wt_bedpe/harbinger_model_PY79-4_PY79-4_R1_001.recip.midpoint.bed.tract0.linkage51602.clusters.bed_61	0	51602	1000 bp+	transformed_1000 bp+	3.635031120946007	3.635031120946007	3.0017337128090005	donor	wt_bedpe/harbinger_model_PY79-4_PY79-4_R1_001.recip.midpoint.bed.tract0.linkage51602.clusters.bed_9
354	PY79	3624116	3626893	harbinger_model_PY79-4_PY79-4_R1_001:3624116:3626893:.	0	0	0	0	0	9	intralinkage	0.529348	0.470652	2777	47.0652	wt_bedpe/harbinger_model_PY79-4_PY79-4_R1_001.recip.midpoint.bed.tract0.linkage51602.clusters.bed	17785	10431.39903	18805	4531	30019	53353	4	93.3	93.4	100	2594	180	2	3	2779	5	4	2779	0	WT	2777	wt_bedpe/harbinger_model_PY79-4_PY79-4_R1_001.recip.midpoint.bed.tract0.linkage51602.clusters.bed_62	0	51602	1000 bp+	intralinkage_1000 bp+	4.274273337758418	4.250053869521799	3.4435758797502576	recipient	wt_bedpe/harbinger_model_PY79-4_PY79-4_R1_001.recip.midpoint.bed.tract0.linkage51602.clusters.bed_9
355	PY79	3626893	3633832	harbinger_model_PY79-4_PY79-4_R1_001:3626893:3633832:31	3626893	3633832	2777	32	2777	9	transformed	0.544315	0.455685	6939	45.5685	wt_bedpe/harbinger_model_PY79-4_PY79-4_R1_001.recip.midpoint.bed.tract0.linkage51602.clusters.bed	5840.857143	10016.91892	2041	78	30019	40880	8	92.3	92.5	100	6418	516	12	5	6951	17	6	6951	0	WT	6939	wt_bedpe/harbinger_model_PY79-4_PY79-4_R1_001.recip.midpoint.bed.tract0.linkage51602.clusters.bed_63	0	51602	1000 bp+	transformed_1000 bp+	3.3098430047160705	3.7664765842973016	3.841296887490282	donor	wt_bedpe/harbinger_model_PY79-4_PY79-4_R1_001.recip.midpoint.bed.tract0.linkage51602.clusters.bed_9
356	PY79	3633832	3642007	harbinger_model_PY79-4_PY79-4_R1_001:3633832:3642007:.	0	0	0	0	0	9	intralinkage	0.546055	0.453945	8175	45.3945	wt_bedpe/harbinger_model_PY79-4_PY79-4_R1_001.recip.midpoint.bed.tract0.linkage51602.clusters.bed	554.625	584.0966767	299.5	4	1584	4430	9	73	89.4	100	6775	780	1110	620	9285	1730	20	9285	0	WT	8175	wt_bedpe/harbinger_model_PY79-4_PY79-4_R1_001.recip.midpoint.bed.tract0.linkage51602.clusters.bed_64	0	51602	1000 bp+	intralinkage_1000 bp+	2.4763968267253302	2.743999441724611	3.912487761332324	recipient	wt_bedpe/harbinger_model_PY79-4_PY79-4_R1_001.recip.midpoint.bed.tract0.linkage51602.clusters.bed_9
357	PY79	3642007	3644344	harbinger_model_PY79-4_PY79-4_R1_001:3642007:3644344:32	3642007	3644344	8175	33	8175	9	transformed	0.511339	0.488661	2337	48.8661	wt_bedpe/harbinger_model_PY79-4_PY79-4_R1_001.recip.midpoint.bed.tract0.linkage51602.clusters.bed	47.5	42.00304867	33.5	7	116	187	5	92.7	92.7	100	2167	170	0	0	2337	0	0	2337	0	WT	2337	wt_bedpe/harbinger_model_PY79-4_PY79-4_R1_001.recip.midpoint.bed.tract0.linkage51602.clusters.bed_65	0	51602	1000 bp+	transformed_1000 bp+	1.5250448070368452	1.6766936096248666	3.368658712392227	donor	wt_bedpe/harbinger_model_PY79-4_PY79-4_R1_001.recip.midpoint.bed.tract0.linkage51602.clusters.bed_9
358	PY79	3644344	3644357	harbinger_model_PY79-4_PY79-4_R1_001:3644344:3644357:.	0	0	0	0	0	9	intralinkage	0.538462	0.461538	13	46.1538	wt_bedpe/harbinger_model_PY79-4_PY79-4_R1_001.recip.midpoint.bed.tract0.linkage51602.clusters.bed	7	1	7	7	7	7	2	92.3	92.3	100	12	1	0	0	13	0	0	13	0	WT	13	wt_bedpe/harbinger_model_PY79-4_PY79-4_R1_001.recip.midpoint.bed.tract0.linkage51602.clusters.bed_66	0	51602	10-100 bp	intralinkage_10-100 bp	0.8450980400142568	0.8450980400142568	1.1139433523068367	recipient	wt_bedpe/harbinger_model_PY79-4_PY79-4_R1_001.recip.midpoint.bed.tract0.linkage51602.clusters.bed_9
359	PY79	3644357	3645492	harbinger_model_PY79-4_PY79-4_R1_001:3644357:3645492:33	3644357	3645492	13	34	13	9	transformed	0.511013	0.488987	1135	48.8987	wt_bedpe/harbinger_model_PY79-4_PY79-4_R1_001.recip.midpoint.bed.tract0.linkage51602.clusters.bed	7	1	7	7	7	7	2	91.9	91.9	100	1043	92	0	0	1135	0	0	1135	0	WT	1135	wt_bedpe/harbinger_model_PY79-4_PY79-4_R1_001.recip.midpoint.bed.tract0.linkage51602.clusters.bed_67	0	51602	1000 bp+	transformed_1000 bp+	0.8450980400142568	0.8450980400142568	3.0549958615291417	donor	wt_bedpe/harbinger_model_PY79-4_PY79-4_R1_001.recip.midpoint.bed.tract0.linkage51602.clusters.bed_9
360	PY79	3645492	3645509	harbinger_model_PY79-4_PY79-4_R1_001:3645492:3645509:.	0	0	0	0	0	9	intralinkage	0.529412	0.470588	17	47.0588	wt_bedpe/harbinger_model_PY79-4_PY79-4_R1_001.recip.midpoint.bed.tract0.linkage51602.clusters.bed	7	1	7	7	7	7	2	94.1	94.1	100	16	1	0	0	17	0	0	17	0	WT	17	wt_bedpe/harbinger_model_PY79-4_PY79-4_R1_001.recip.midpoint.bed.tract0.linkage51602.clusters.bed_68	0	51602	10-100 bp	intralinkage_10-100 bp	0.8450980400142568	0.8450980400142568	1.230448921378274	recipient	wt_bedpe/harbinger_model_PY79-4_PY79-4_R1_001.recip.midpoint.bed.tract0.linkage51602.clusters.bed_9
361	PY79	3645509	3647773	harbinger_model_PY79-4_PY79-4_R1_001:3645509:3647773:34	3645509	3647773	17	35	17	9	transformed	0.498233	0.501767	2264	50.1767	wt_bedpe/harbinger_model_PY79-4_PY79-4_R1_001.recip.midpoint.bed.tract0.linkage51602.clusters.bed	7	1	7	7	7	7	2	91.7	91.7	100	2077	187	0	0	2264	0	0	2264	0	WT	2264	wt_bedpe/harbinger_model_PY79-4_PY79-4_R1_001.recip.midpoint.bed.tract0.linkage51602.clusters.bed_69	0	51602	1000 bp+	transformed_1000 bp+	0.8450980400142568	0.8450980400142568	3.354876422516234	donor	wt_bedpe/harbinger_model_PY79-4_PY79-4_R1_001.recip.midpoint.bed.tract0.linkage51602.clusters.bed_9
362	PY79	3647773	3647793	harbinger_model_PY79-4_PY79-4_R1_001:3647773:3647793:.	0	0	0	0	0	9	intralinkage	0.6	0.4	20	40	wt_bedpe/harbinger_model_PY79-4_PY79-4_R1_001.recip.midpoint.bed.tract0.linkage51602.clusters.bed	7	1	7	7	7	7	2	95	95	100	19	1	0	0	20	0	0	20	0	WT	20	wt_bedpe/harbinger_model_PY79-4_PY79-4_R1_001.recip.midpoint.bed.tract0.linkage51602.clusters.bed_70	0	51602	10-100 bp	intralinkage_10-100 bp	0.8450980400142568	0.8450980400142568	1.3010299956639813	recipient	wt_bedpe/harbinger_model_PY79-4_PY79-4_R1_001.recip.midpoint.bed.tract0.linkage51602.clusters.bed_9
363	PY79	3647793	3647900	harbinger_model_PY79-4_PY79-4_R1_001:3647793:3647900:35	3647793	3647900	20	36	20	9	transformed	0.579439	0.420561	107	42.0561	wt_bedpe/harbinger_model_PY79-4_PY79-4_R1_001.recip.midpoint.bed.tract0.linkage51602.clusters.bed	7	1	7	7	7	7	2	95.3	95.3	100	102	5	0	0	107	0	0	107	0	WT	107	wt_bedpe/harbinger_model_PY79-4_PY79-4_R1_001.recip.midpoint.bed.tract0.linkage51602.clusters.bed_71	0	51602	100-1000 bp	transformed_100-1000 bp	0.8450980400142568	0.8450980400142568	2.0293837776852097	donor	wt_bedpe/harbinger_model_PY79-4_PY79-4_R1_001.recip.midpoint.bed.tract0.linkage51602.clusters.bed_9
364	PY79	3647900	4033458	harbinger_model_PY79-4_PY79-4_R1_001:3647900:4033458:.	0	0	0	0	0	0	interlinkage	0.555574	0.444426	385558	44.4426	wt_bedpe/harbinger_model_PY79-4_PY79-4_R1_001.recip.midpoint.bed.tract0.linkage51602.clusters.bed	10691.46269	75328.92687	641.5	1	1195935	4297567	403	62	90.9	99.0354	272998	26780	58495	82061	440334	140556	590	440334	3719	WT	385558	wt_bedpe/harbinger_model_PY79-4_PY79-4_R1_001.recip.midpoint.bed.tract0.linkage51602.clusters.bed_72	0	51602	1000 bp+	interlinkage_1000 bp+	2.807196660710947	4.029037125	5.586089718794867	recipient	wt_bedpe/harbinger_model_PY79-4_PY79-4_R1_001.recip.midpoint.bed.tract0.linkage51602.clusters.bed_0
365	PY79	0	110338	harbinger_model_PY79-5_PY79-5_R1_001:0:110338:.	0	0	0	0	0	0	interlinkage	0.5561	0.4439	110338	44.39	wt_bedpe/harbinger_model_PY79-5_PY79-5_R1_001.recip.midpoint.bed.tract0.linkage51602.clusters.bed	8196	28074.55695	2034.5	1	293798	967011	119	77.7	93.6	99.9918	93820	6375	10391	10134	120720	20525	72	120720	9	WT	110338	wt_bedpe/harbinger_model_PY79-5_PY79-5_R1_001.recip.midpoint.bed.tract0.linkage51602.clusters.bed_0	0	51602	1000 bp+	interlinkage_1000 bp+	3.308457694189304	3.913601949729157	5.042725107618496	recipient	wt_bedpe/harbinger_model_PY79-5_PY79-5_R1_001.recip.midpoint.bed.tract0.linkage51602.clusters.bed_0
366	PY79	110338	114357	harbinger_model_PY79-5_PY79-5_R1_001:110338:114357:0	110338	114357	0	1	0	1	transformed	0.561334	0.438666	4019	43.8666	wt_bedpe/harbinger_model_PY79-5_PY79-5_R1_001.recip.midpoint.bed.tract0.linkage51602.clusters.bed	7603.4	8045.306449	2115	775	20801	38013	6	94.2	94.2	100	3789	229	3	1	4022	4	3	4022	0	WT	4019	wt_bedpe/harbinger_model_PY79-5_PY79-5_R1_001.recip.midpoint.bed.tract0.linkage51602.clusters.bed_1	0	51602	1000 bp+	transformed_1000 bp+	3.325310371711061	3.8810078384708655	3.604118006192035	donor	wt_bedpe/harbinger_model_PY79-5_PY79-5_R1_001.recip.midpoint.bed.tract0.linkage51602.clusters.bed_1
367	PY79	114357	114545	harbinger_model_PY79-5_PY79-5_R1_001:114357:114545:.	0	0	0	0	0	1	intralinkage	0.56383	0.43617	188	43.617	wt_bedpe/harbinger_model_PY79-5_PY79-5_R1_001.recip.midpoint.bed.tract0.linkage51602.clusters.bed	2115	1	2115	2115	2115	2115	2	91	91	100	171	17	0	0	188	0	0	188	0	WT	188	wt_bedpe/harbinger_model_PY79-5_PY79-5_R1_001.recip.midpoint.bed.tract0.linkage51602.clusters.bed_2	0	51602	100-1000 bp	intralinkage_100-1000 bp	3.325310371711061	3.325310371711061	2.274157849	recipient	wt_bedpe/harbinger_model_PY79-5_PY79-5_R1_001.recip.midpoint.bed.tract0.linkage51602.clusters.bed_1
368	PY79	114545	115667	harbinger_model_PY79-5_PY79-5_R1_001:114545:115667:1	114545	115667	188	2	188	1	transformed	0.557932	0.442068	1122	44.2068	wt_bedpe/harbinger_model_PY79-5_PY79-5_R1_001.recip.midpoint.bed.tract0.linkage51602.clusters.bed	1742.666667	543.903511	2115	975	2138	5226	4	93.6	93.6	100	1051	71	1	0	1123	1	1	1123	0	WT	1122	wt_bedpe/harbinger_model_PY79-5_PY79-5_R1_001.recip.midpoint.bed.tract0.linkage51602.clusters.bed_3	0	51602	1000 bp+	transformed_1000 bp+	3.325310371711061	3.241214324271915	3.0499928569201424	donor	wt_bedpe/harbinger_model_PY79-5_PY79-5_R1_001.recip.midpoint.bed.tract0.linkage51602.clusters.bed_1
369	PY79	115667	352397	harbinger_model_PY79-5_PY79-5_R1_001:115667:352397:.	0	0	0	0	0	0	interlinkage	0.555434	0.444566	236730	44.4566	wt_bedpe/harbinger_model_PY79-5_PY79-5_R1_001.recip.midpoint.bed.tract0.linkage51602.clusters.bed	4582.627451	10980.38928	650	1	120970	1168316	256	67.1	91.5	90.6826	158526	14481	21692	41666	236365	63358	305	236365	22057	WT	236730	wt_bedpe/harbinger_model_PY79-5_PY79-5_R1_001.recip.midpoint.bed.tract0.linkage51602.clusters.bed_4	0	51602	1000 bp+	interlinkage_1000 bp+	2.812913356642856	3.661114552302296	5.374253298101757	recipient	wt_bedpe/harbinger_model_PY79-5_PY79-5_R1_001.recip.midpoint.bed.tract0.linkage51602.clusters.bed_0
370	PY79	352397	358659	harbinger_model_PY79-5_PY79-5_R1_001:352397:358659:2	352397	358659	236730	3	236730	2	transformed	0.5206	0.4794	6262	47.94	wt_bedpe/harbinger_model_PY79-5_PY79-5_R1_001.recip.midpoint.bed.tract0.linkage51602.clusters.bed	1071.5	835.5117834	1123.5	44	2280	6424	7	84.7	91.1	100	5703	546	472	13	6734	485	10	6734	0	WT	6262	wt_bedpe/harbinger_model_PY79-5_PY79-5_R1_001.recip.midpoint.bed.tract0.linkage51602.clusters.bed_5	0	51602	1000 bp+	transformed_1000 bp+	3.050573076755148	3.029992175377848	3.796713063280897	donor	wt_bedpe/harbinger_model_PY79-5_PY79-5_R1_001.recip.midpoint.bed.tract0.linkage51602.clusters.bed_2
371	PY79	358659	358677	harbinger_model_PY79-5_PY79-5_R1_001:358659:358677:.	0	0	0	0	0	2	intralinkage	0.611111	0.388889	18	38.8889	wt_bedpe/harbinger_model_PY79-5_PY79-5_R1_001.recip.midpoint.bed.tract0.linkage51602.clusters.bed	44	1	44	44	44	44	2	83.3	83.3	100	15	3	0	0	18	0	0	18	0	WT	18	wt_bedpe/harbinger_model_PY79-5_PY79-5_R1_001.recip.midpoint.bed.tract0.linkage51602.clusters.bed_6	0	51602	10-100 bp	intralinkage_10-100 bp	1.6434526764861874	1.6434526764861874	1.255272505103306	recipient	wt_bedpe/harbinger_model_PY79-5_PY79-5_R1_001.recip.midpoint.bed.tract0.linkage51602.clusters.bed_2
372	PY79	358677	365808	harbinger_model_PY79-5_PY79-5_R1_001:358677:365808:3	358677	365808	18	4	18	2	transformed	0.523068	0.476932	7131	47.6932	wt_bedpe/harbinger_model_PY79-5_PY79-5_R1_001.recip.midpoint.bed.tract0.linkage51602.clusters.bed	58.6	55.78905	44	1	163	289	6	87.8	88.9	100	6316	783	62	32	7193	94	9	7193	0	WT	7131	wt_bedpe/harbinger_model_PY79-5_PY79-5_R1_001.recip.midpoint.bed.tract0.linkage51602.clusters.bed_7	0	51602	1000 bp+	transformed_1000 bp+	1.6434526764861874	1.7678976160180906	3.8531504364478426	donor	wt_bedpe/harbinger_model_PY79-5_PY79-5_R1_001.recip.midpoint.bed.tract0.linkage51602.clusters.bed_2
373	PY79	365808	382295	harbinger_model_PY79-5_PY79-5_R1_001:365808:382295:.	0	0	0	0	0	2	intralinkage	0.554922	0.445078	16487	44.5078	wt_bedpe/harbinger_model_PY79-5_PY79-5_R1_001.recip.midpoint.bed.tract0.linkage51602.clusters.bed	37689.53333	77208.67889	5452	1	302277	565329	16	63.6	90.1	100	13613	1444	4924	1430	21411	6354	50	21411	0	WT	16487	wt_bedpe/harbinger_model_PY79-5_PY79-5_R1_001.recip.midpoint.bed.tract0.linkage51602.clusters.bed_8	0	51602	1000 bp+	intralinkage_1000 bp+	3.736555847162636	4.576220760069382	4.217141637938281	recipient	wt_bedpe/harbinger_model_PY79-5_PY79-5_R1_001.recip.midpoint.bed.tract0.linkage51602.clusters.bed_2
374	PY79	382295	385233	harbinger_model_PY79-5_PY79-5_R1_001:382295:385233:4	382295	385233	16487	5	16487	2	transformed	0.486385	0.513615	2938	51.36150000000001	wt_bedpe/harbinger_model_PY79-5_PY79-5_R1_001.recip.midpoint.bed.tract0.linkage51602.clusters.bed	96178	1	96178	96178	96178	96178	2	91.1	91.1	100	2677	261	0	0	2938	0	0	2938	0	WT	2938	wt_bedpe/harbinger_model_PY79-5_PY79-5_R1_001.recip.midpoint.bed.tract0.linkage51602.clusters.bed_9	0	51602	1000 bp+	transformed_1000 bp+	4.983075741775064	4.983075741775064	3.4680517914542377	donor	wt_bedpe/harbinger_model_PY79-5_PY79-5_R1_001.recip.midpoint.bed.tract0.linkage51602.clusters.bed_2
375	PY79	385233	385243	harbinger_model_PY79-5_PY79-5_R1_001:385233:385243:.	0	0	0	0	0	2	intralinkage	0.5	0.5	10	50	wt_bedpe/harbinger_model_PY79-5_PY79-5_R1_001.recip.midpoint.bed.tract0.linkage51602.clusters.bed	96178	1	96178	96178	96178	96178	2	90	90	100	9	1	0	0	10	0	0	10	0	WT	10	wt_bedpe/harbinger_model_PY79-5_PY79-5_R1_001.recip.midpoint.bed.tract0.linkage51602.clusters.bed_10	0	51602	10-100 bp	intralinkage_10-100 bp	4.983075741775064	4.983075741775064	1	recipient	wt_bedpe/harbinger_model_PY79-5_PY79-5_R1_001.recip.midpoint.bed.tract0.linkage51602.clusters.bed_2
376	PY79	385243	385484	harbinger_model_PY79-5_PY79-5_R1_001:385243:385484:5	385243	385484	10	6	10	2	transformed	0.489627	0.510373	241	51.0373	wt_bedpe/harbinger_model_PY79-5_PY79-5_R1_001.recip.midpoint.bed.tract0.linkage51602.clusters.bed	96178	1	96178	96178	96178	96178	2	87.6	87.6	100	211	30	0	0	241	0	0	241	0	WT	241	wt_bedpe/harbinger_model_PY79-5_PY79-5_R1_001.recip.midpoint.bed.tract0.linkage51602.clusters.bed_11	0	51602	100-1000 bp	transformed_100-1000 bp	4.983075741775064	4.983075741775064	2.3820170425748683	donor	wt_bedpe/harbinger_model_PY79-5_PY79-5_R1_001.recip.midpoint.bed.tract0.linkage51602.clusters.bed_2
377	PY79	385484	385489	harbinger_model_PY79-5_PY79-5_R1_001:385484:385489:.	0	0	0	0	0	2	intralinkage	0.4	0.6	5	60	wt_bedpe/harbinger_model_PY79-5_PY79-5_R1_001.recip.midpoint.bed.tract0.linkage51602.clusters.bed	96178	1	96178	96178	96178	96178	2	80	80	100	4	1	0	0	5	0	0	5	0	WT	5	wt_bedpe/harbinger_model_PY79-5_PY79-5_R1_001.recip.midpoint.bed.tract0.linkage51602.clusters.bed_12	0	51602	0-10 bp	intralinkage_0-10 bp	4.983075741775064	4.983075741775064	0.6989700043360189	recipient	wt_bedpe/harbinger_model_PY79-5_PY79-5_R1_001.recip.midpoint.bed.tract0.linkage51602.clusters.bed_2
378	PY79	385489	391672	harbinger_model_PY79-5_PY79-5_R1_001:385489:391672:6	385489	391672	5	7	5	2	transformed	0.500728	0.499272	6183	49.9272	wt_bedpe/harbinger_model_PY79-5_PY79-5_R1_001.recip.midpoint.bed.tract0.linkage51602.clusters.bed	88495	7361.072871	90735	78572	96178	265483	4	92.4	92.4	100	5713	470	0	0	6183	0	0	6183	0	WT	6183	wt_bedpe/harbinger_model_PY79-5_PY79-5_R1_001.recip.midpoint.bed.tract0.linkage51602.clusters.bed_13	0	51602	1000 bp+	transformed_1000 bp+	4.957774843563032	4.946918733593273	3.7911992464988753	donor	wt_bedpe/harbinger_model_PY79-5_PY79-5_R1_001.recip.midpoint.bed.tract0.linkage51602.clusters.bed_2
379	PY79	391672	391699	harbinger_model_PY79-5_PY79-5_R1_001:391672:391699:.	0	0	0	0	0	2	intralinkage	0.444444	0.555556	27	55.555600000000005	wt_bedpe/harbinger_model_PY79-5_PY79-5_R1_001.recip.midpoint.bed.tract0.linkage51602.clusters.bed	78572	1	78572	78572	78572	78572	2	88.9	88.9	100	24	3	0	0	27	0	0	27	0	WT	27	wt_bedpe/harbinger_model_PY79-5_PY79-5_R1_001.recip.midpoint.bed.tract0.linkage51602.clusters.bed_14	0	51602	10-100 bp	intralinkage_10-100 bp	4.895267807973824	4.895267807973824	1.4313637641589874	recipient	wt_bedpe/harbinger_model_PY79-5_PY79-5_R1_001.recip.midpoint.bed.tract0.linkage51602.clusters.bed_2
380	PY79	391699	392848	harbinger_model_PY79-5_PY79-5_R1_001:391699:392848:7	391699	392848	27	8	27	2	transformed	0.511749	0.488251	1149	48.8251	wt_bedpe/harbinger_model_PY79-5_PY79-5_R1_001.recip.midpoint.bed.tract0.linkage51602.clusters.bed	78572	1	78572	78572	78572	78572	2	89.9	89.9	100	1033	116	0	0	1149	0	0	1149	0	WT	1149	wt_bedpe/harbinger_model_PY79-5_PY79-5_R1_001.recip.midpoint.bed.tract0.linkage51602.clusters.bed_15	0	51602	1000 bp+	transformed_1000 bp+	4.895267807973824	4.895267807973824	3.060320028688285	donor	wt_bedpe/harbinger_model_PY79-5_PY79-5_R1_001.recip.midpoint.bed.tract0.linkage51602.clusters.bed_2
381	PY79	392848	393313	harbinger_model_PY79-5_PY79-5_R1_001:392848:393313:.	0	0	0	0	0	2	intralinkage	0.48172	0.51828	465	51.828	wt_bedpe/harbinger_model_PY79-5_PY79-5_R1_001.recip.midpoint.bed.tract0.linkage51602.clusters.bed	78572	1	78572	78572	78572	78572	2	88.6	88.6	100	412	53	0	0	465	0	0	465	0	WT	465	wt_bedpe/harbinger_model_PY79-5_PY79-5_R1_001.recip.midpoint.bed.tract0.linkage51602.clusters.bed_16	0	51602	100-1000 bp	intralinkage_100-1000 bp	4.895267807973824	4.895267807973824	2.667452952889954	recipient	wt_bedpe/harbinger_model_PY79-5_PY79-5_R1_001.recip.midpoint.bed.tract0.linkage51602.clusters.bed_2
382	PY79	393313	393406	harbinger_model_PY79-5_PY79-5_R1_001:393313:393406:8	393313	393406	465	9	465	2	transformed	0.516129	0.483871	93	48.3871	wt_bedpe/harbinger_model_PY79-5_PY79-5_R1_001.recip.midpoint.bed.tract0.linkage51602.clusters.bed	78572	1	78572	78572	78572	78572	2	91.4	91.4	100	85	8	0	0	93	0	0	93	0	WT	93	wt_bedpe/harbinger_model_PY79-5_PY79-5_R1_001.recip.midpoint.bed.tract0.linkage51602.clusters.bed_17	0	51602	10-100 bp	transformed_10-100 bp	4.895267807973824	4.895267807973824	1.968482948553935	donor	wt_bedpe/harbinger_model_PY79-5_PY79-5_R1_001.recip.midpoint.bed.tract0.linkage51602.clusters.bed_2
383	PY79	393406	393414	harbinger_model_PY79-5_PY79-5_R1_001:393406:393414:.	0	0	0	0	0	2	intralinkage	0.75	0.25	8	25	wt_bedpe/harbinger_model_PY79-5_PY79-5_R1_001.recip.midpoint.bed.tract0.linkage51602.clusters.bed	78572	1	78572	78572	78572	78572	2	87.5	87.5	100	7	1	0	0	8	0	0	8	0	WT	8	wt_bedpe/harbinger_model_PY79-5_PY79-5_R1_001.recip.midpoint.bed.tract0.linkage51602.clusters.bed_18	0	51602	0-10 bp	intralinkage_0-10 bp	4.895267807973824	4.895267807973824	0.9030899869919436	recipient	wt_bedpe/harbinger_model_PY79-5_PY79-5_R1_001.recip.midpoint.bed.tract0.linkage51602.clusters.bed_2
384	PY79	393414	393693	harbinger_model_PY79-5_PY79-5_R1_001:393414:393693:9	393414	393693	8	10	8	2	transformed	0.491039	0.508961	279	50.8961	wt_bedpe/harbinger_model_PY79-5_PY79-5_R1_001.recip.midpoint.bed.tract0.linkage51602.clusters.bed	78572	1	78572	78572	78572	78572	2	93.2	93.2	100	260	19	0	0	279	0	0	279	0	WT	279	wt_bedpe/harbinger_model_PY79-5_PY79-5_R1_001.recip.midpoint.bed.tract0.linkage51602.clusters.bed_19	0	51602	100-1000 bp	transformed_100-1000 bp	4.895267807973824	4.895267807973824	2.4456042032735974	donor	wt_bedpe/harbinger_model_PY79-5_PY79-5_R1_001.recip.midpoint.bed.tract0.linkage51602.clusters.bed_2
385	PY79	393693	393791	harbinger_model_PY79-5_PY79-5_R1_001:393693:393791:.	0	0	0	0	0	2	intralinkage	0.418367	0.581633	98	58.16329999999999	wt_bedpe/harbinger_model_PY79-5_PY79-5_R1_001.recip.midpoint.bed.tract0.linkage51602.clusters.bed	78572	1	78572	78572	78572	78572	2	80.8	80.8	100	80	17	1	1	99	2	2	99	0	WT	98	wt_bedpe/harbinger_model_PY79-5_PY79-5_R1_001.recip.midpoint.bed.tract0.linkage51602.clusters.bed_20	0	51602	10-100 bp	intralinkage_10-100 bp	4.895267807973824	4.895267807973824	1.9912260756924949	recipient	wt_bedpe/harbinger_model_PY79-5_PY79-5_R1_001.recip.midpoint.bed.tract0.linkage51602.clusters.bed_2
386	PY79	393791	394860	harbinger_model_PY79-5_PY79-5_R1_001:393791:394860:10	393791	394860	98	11	98	2	transformed	0.511693	0.488307	1069	48.8307	wt_bedpe/harbinger_model_PY79-5_PY79-5_R1_001.recip.midpoint.bed.tract0.linkage51602.clusters.bed	78572	1	78572	78572	78572	78572	2	90.7	90.7	100	970	99	0	0	1069	0	0	1069	0	WT	1069	wt_bedpe/harbinger_model_PY79-5_PY79-5_R1_001.recip.midpoint.bed.tract0.linkage51602.clusters.bed_21	0	51602	1000 bp+	transformed_1000 bp+	4.895267807973824	4.895267807973824	3.028977705208778	donor	wt_bedpe/harbinger_model_PY79-5_PY79-5_R1_001.recip.midpoint.bed.tract0.linkage51602.clusters.bed_2
387	PY79	394860	395443	harbinger_model_PY79-5_PY79-5_R1_001:394860:395443:.	0	0	0	0	0	2	intralinkage	0.512864	0.487135	583	48.7135	wt_bedpe/harbinger_model_PY79-5_PY79-5_R1_001.recip.midpoint.bed.tract0.linkage51602.clusters.bed	78572	1	78572	78572	78572	78572	2	87.5	87.5	100	510	73	0	0	583	0	0	583	0	WT	583	wt_bedpe/harbinger_model_PY79-5_PY79-5_R1_001.recip.midpoint.bed.tract0.linkage51602.clusters.bed_22	0	51602	100-1000 bp	intralinkage_100-1000 bp	4.895267807973824	4.895267807973824	2.765668554759014	recipient	wt_bedpe/harbinger_model_PY79-5_PY79-5_R1_001.recip.midpoint.bed.tract0.linkage51602.clusters.bed_2
388	PY79	395443	401538	harbinger_model_PY79-5_PY79-5_R1_001:395443:401538:11	395443	401538	583	12	583	2	transformed	0.488761	0.511239	6095	51.1239	wt_bedpe/harbinger_model_PY79-5_PY79-5_R1_001.recip.midpoint.bed.tract0.linkage51602.clusters.bed	72322	6251	72322	66072	78572	144643	3	91.1	91.1	100	5551	544	0	0	6095	0	0	6095	0	WT	6095	wt_bedpe/harbinger_model_PY79-5_PY79-5_R1_001.recip.midpoint.bed.tract0.linkage51602.clusters.bed_23	0	51602	1000 bp+	transformed_1000 bp+	4.859270427657485	4.859270427657485	3.784973709954401	donor	wt_bedpe/harbinger_model_PY79-5_PY79-5_R1_001.recip.midpoint.bed.tract0.linkage51602.clusters.bed_2
389	PY79	401538	401552	harbinger_model_PY79-5_PY79-5_R1_001:401538:401552:.	0	0	0	0	0	2	intralinkage	0.214286	0.785714	14	78.5714	wt_bedpe/harbinger_model_PY79-5_PY79-5_R1_001.recip.midpoint.bed.tract0.linkage51602.clusters.bed	66072	1	66072	66072	66072	66072	2	92.9	92.9	100	13	1	0	0	14	0	0	14	0	WT	14	wt_bedpe/harbinger_model_PY79-5_PY79-5_R1_001.recip.midpoint.bed.tract0.linkage51602.clusters.bed_24	0	51602	10-100 bp	intralinkage_10-100 bp	4.820017453104937	4.820017453104937	1.146128035678238	recipient	wt_bedpe/harbinger_model_PY79-5_PY79-5_R1_001.recip.midpoint.bed.tract0.linkage51602.clusters.bed_2
390	PY79	401552	401746	harbinger_model_PY79-5_PY79-5_R1_001:401552:401746:12	401552	401746	14	13	14	2	transformed	0.5	0.5	194	50	wt_bedpe/harbinger_model_PY79-5_PY79-5_R1_001.recip.midpoint.bed.tract0.linkage51602.clusters.bed	66072	1	66072	66072	66072	66072	2	89.8	90.8	100	177	17	3	0	197	3	1	197	0	WT	194	wt_bedpe/harbinger_model_PY79-5_PY79-5_R1_001.recip.midpoint.bed.tract0.linkage51602.clusters.bed_25	0	51602	100-1000 bp	transformed_100-1000 bp	4.820017453104937	4.820017453104937	2.287801729930226	donor	wt_bedpe/harbinger_model_PY79-5_PY79-5_R1_001.recip.midpoint.bed.tract0.linkage51602.clusters.bed_2
391	PY79	401746	401818	harbinger_model_PY79-5_PY79-5_R1_001:401746:401818:.	0	0	0	0	0	2	intralinkage	0.513889	0.486111	72	48.6111	wt_bedpe/harbinger_model_PY79-5_PY79-5_R1_001.recip.midpoint.bed.tract0.linkage51602.clusters.bed	66072	1	66072	66072	66072	66072	2	91.7	91.7	100	66	6	0	0	72	0	0	72	0	WT	72	wt_bedpe/harbinger_model_PY79-5_PY79-5_R1_001.recip.midpoint.bed.tract0.linkage51602.clusters.bed_26	0	51602	10-100 bp	intralinkage_10-100 bp	4.820017453104937	4.820017453104937	1.8573324964312683	recipient	wt_bedpe/harbinger_model_PY79-5_PY79-5_R1_001.recip.midpoint.bed.tract0.linkage51602.clusters.bed_2
392	PY79	401818	403278	harbinger_model_PY79-5_PY79-5_R1_001:401818:403278:13	401818	403278	72	14	72	2	transformed	0.517808	0.482192	1460	48.2192	wt_bedpe/harbinger_model_PY79-5_PY79-5_R1_001.recip.midpoint.bed.tract0.linkage51602.clusters.bed	47382.66667	30617.97797	66072	4213	71863	142146	4	91.2	91.2	100	1332	127	0	1	1460	1	1	1460	0	WT	1460	wt_bedpe/harbinger_model_PY79-5_PY79-5_R1_001.recip.midpoint.bed.tract0.linkage51602.clusters.bed_27	0	51602	1000 bp+	transformed_1000 bp+	4.820017453104937	4.675619498925292	3.164352855784437	donor	wt_bedpe/harbinger_model_PY79-5_PY79-5_R1_001.recip.midpoint.bed.tract0.linkage51602.clusters.bed_2
393	PY79	403278	911599	harbinger_model_PY79-5_PY79-5_R1_001:403278:911599:.	0	0	0	0	0	0	interlinkage	0.556461	0.443539	508321	44.3539	wt_bedpe/harbinger_model_PY79-5_PY79-5_R1_001.recip.midpoint.bed.tract0.linkage51602.clusters.bed	4583.151042	19504.50574	667.5	1	254771	2639320	577	58.7	90.7	98.2944	377666	37934	143854	84051	643505	227905	836	643505	8670	WT	508321	wt_bedpe/harbinger_model_PY79-5_PY79-5_R1_001.recip.midpoint.bed.tract0.linkage51602.clusters.bed_28	0	51602	1000 bp+	interlinkage_1000 bp+	2.824451270036613	3.6611641700587128	5.706138051854442	recipient	wt_bedpe/harbinger_model_PY79-5_PY79-5_R1_001.recip.midpoint.bed.tract0.linkage51602.clusters.bed_0
394	PY79	911599	913074	harbinger_model_PY79-5_PY79-5_R1_001:911599:913074:14	911599	913074	508321	15	508321	3	transformed	0.475932	0.524068	1475	52.4068	wt_bedpe/harbinger_model_PY79-5_PY79-5_R1_001.recip.midpoint.bed.tract0.linkage51602.clusters.bed	1	1	1	1	1	1	2	99.9	99.9	100	1474	1	0	0	1475	0	0	1475	0	WT	1475	wt_bedpe/harbinger_model_PY79-5_PY79-5_R1_001.recip.midpoint.bed.tract0.linkage51602.clusters.bed_29	0	51602	1000 bp+	transformed_1000 bp+	0	0	3.1687920203141817	donor	wt_bedpe/harbinger_model_PY79-5_PY79-5_R1_001.recip.midpoint.bed.tract0.linkage51602.clusters.bed_3
395	PY79	913074	1303077	harbinger_model_PY79-5_PY79-5_R1_001:913074:1303077:.	0	0	0	0	0	0	interlinkage	0.555152	0.444848	390003	44.4848	wt_bedpe/harbinger_model_PY79-5_PY79-5_R1_001.recip.midpoint.bed.tract0.linkage51602.clusters.bed	8435.301843	41259.55432	840.5	1	547600	3660488	435	79	90.2	99.7613	326128	34575	23704	28369	412776	52073	706	412776	931	WT	390003	wt_bedpe/harbinger_model_PY79-5_PY79-5_R1_001.recip.midpoint.bed.tract0.linkage51602.clusters.bed_30	0	51602	1000 bp+	interlinkage_1000 bp+	2.9245377177754897	3.9261006276962025	5.591067947740434	recipient	wt_bedpe/harbinger_model_PY79-5_PY79-5_R1_001.recip.midpoint.bed.tract0.linkage51602.clusters.bed_0
396	PY79	1303077	1303123	harbinger_model_PY79-5_PY79-5_R1_001:1303077:1303123:15	1303077	1303123	390003	16	390003	4	transformed	0.652174	0.347826	46	34.7826	wt_bedpe/harbinger_model_PY79-5_PY79-5_R1_001.recip.midpoint.bed.tract0.linkage51602.clusters.bed	195	1	195	195	195	195	2	91.3	91.3	100	42	4	0	0	46	0	0	46	0	WT	46	wt_bedpe/harbinger_model_PY79-5_PY79-5_R1_001.recip.midpoint.bed.tract0.linkage51602.clusters.bed_31	0	51602	10-100 bp	transformed_10-100 bp	2.290034611362518	2.290034611362518	1.662757831681574	donor	wt_bedpe/harbinger_model_PY79-5_PY79-5_R1_001.recip.midpoint.bed.tract0.linkage51602.clusters.bed_4
397	PY79	1303123	1303915	harbinger_model_PY79-5_PY79-5_R1_001:1303123:1303915:.	0	0	0	0	0	4	intralinkage	0.512626	0.487374	792	48.7374	wt_bedpe/harbinger_model_PY79-5_PY79-5_R1_001.recip.midpoint.bed.tract0.linkage51602.clusters.bed	303	109	303	195	411	605	3	92.2	92.2	100	730	62	0	0	792	0	0	792	0	WT	792	wt_bedpe/harbinger_model_PY79-5_PY79-5_R1_001.recip.midpoint.bed.tract0.linkage51602.clusters.bed_32	0	51602	100-1000 bp	intralinkage_100-1000 bp	2.481442628502305	2.481442628502305	2.898725181589493	recipient	wt_bedpe/harbinger_model_PY79-5_PY79-5_R1_001.recip.midpoint.bed.tract0.linkage51602.clusters.bed_4
398	PY79	1303915	1304048	harbinger_model_PY79-5_PY79-5_R1_001:1303915:1304048:16	1303915	1304048	792	17	792	4	transformed	0.571429	0.428571	133	42.8571	wt_bedpe/harbinger_model_PY79-5_PY79-5_R1_001.recip.midpoint.bed.tract0.linkage51602.clusters.bed	223	1	223	223	223	223	2	87.4	88.1	100	118	15	2	0	135	2	1	135	0	WT	133	wt_bedpe/harbinger_model_PY79-5_PY79-5_R1_001.recip.midpoint.bed.tract0.linkage51602.clusters.bed_33	0	51602	100-1000 bp	transformed_100-1000 bp	2.3483048630481607	2.3483048630481607	2.123851640967086	donor	wt_bedpe/harbinger_model_PY79-5_PY79-5_R1_001.recip.midpoint.bed.tract0.linkage51602.clusters.bed_4
399	PY79	1304048	1304691	harbinger_model_PY79-5_PY79-5_R1_001:1304048:1304691:.	0	0	0	0	0	4	intralinkage	0.525661	0.474339	643	47.4339	wt_bedpe/harbinger_model_PY79-5_PY79-5_R1_001.recip.midpoint.bed.tract0.linkage51602.clusters.bed	273.5	51.5	273.5	223	324	546	3	90.7	90.7	100	583	60	0	0	643	0	0	643	0	WT	643	wt_bedpe/harbinger_model_PY79-5_PY79-5_R1_001.recip.midpoint.bed.tract0.linkage51602.clusters.bed_34	0	51602	100-1000 bp	intralinkage_100-1000 bp	2.4369573306694496	2.4369573306694496	2.808210972924222	recipient	wt_bedpe/harbinger_model_PY79-5_PY79-5_R1_001.recip.midpoint.bed.tract0.linkage51602.clusters.bed_4
400	PY79	1304691	1304709	harbinger_model_PY79-5_PY79-5_R1_001:1304691:1304709:17	1304691	1304709	643	18	643	4	transformed	0.777778	0.222222	18	22.2222	wt_bedpe/harbinger_model_PY79-5_PY79-5_R1_001.recip.midpoint.bed.tract0.linkage51602.clusters.bed	324	1	324	324	324	324	2	94.4	94.4	100	17	1	0	0	18	0	0	18	0	WT	18	wt_bedpe/harbinger_model_PY79-5_PY79-5_R1_001.recip.midpoint.bed.tract0.linkage51602.clusters.bed_35	0	51602	10-100 bp	transformed_10-100 bp	2.510545010206612	2.510545010206612	1.255272505103306	donor	wt_bedpe/harbinger_model_PY79-5_PY79-5_R1_001.recip.midpoint.bed.tract0.linkage51602.clusters.bed_4
401	PY79	1304709	1306122	harbinger_model_PY79-5_PY79-5_R1_001:1304709:1306122:.	0	0	0	0	0	4	intralinkage	0.520878	0.479122	1413	47.9122	wt_bedpe/harbinger_model_PY79-5_PY79-5_R1_001.recip.midpoint.bed.tract0.linkage51602.clusters.bed	270.6666667	51.97275961	286	202	324	810	4	90.8	90.8	100	1283	130	0	0	1413	0	0	1413	0	WT	1413	wt_bedpe/harbinger_model_PY79-5_PY79-5_R1_001.recip.midpoint.bed.tract0.linkage51602.clusters.bed_36	0	51602	1000 bp+	intralinkage_1000 bp+	2.456366033129043	2.432434774574997	3.1501421618485588	recipient	wt_bedpe/harbinger_model_PY79-5_PY79-5_R1_001.recip.midpoint.bed.tract0.linkage51602.clusters.bed_4
402	PY79	1306122	1306147	harbinger_model_PY79-5_PY79-5_R1_001:1306122:1306147:18	1306122	1306147	1413	19	1413	4	transformed	0.6	0.4	25	40	wt_bedpe/harbinger_model_PY79-5_PY79-5_R1_001.recip.midpoint.bed.tract0.linkage51602.clusters.bed	202	1	202	202	202	202	2	96	96	100	24	1	0	0	25	0	0	25	0	WT	25	wt_bedpe/harbinger_model_PY79-5_PY79-5_R1_001.recip.midpoint.bed.tract0.linkage51602.clusters.bed_37	0	51602	10-100 bp	transformed_10-100 bp	2.305351369446624	2.305351369446624	1.3979400086720375	donor	wt_bedpe/harbinger_model_PY79-5_PY79-5_R1_001.recip.midpoint.bed.tract0.linkage51602.clusters.bed_4
403	PY79	1306147	1307575	harbinger_model_PY79-5_PY79-5_R1_001:1306147:1307575:.	0	0	0	0	0	4	intralinkage	0.605742	0.394258	1428	39.4258	wt_bedpe/harbinger_model_PY79-5_PY79-5_R1_001.recip.midpoint.bed.tract0.linkage51602.clusters.bed	165.5	37.5	165.5	129	202	330	3	87.6	87.6	100	1251	177	0	0	1428	0	0	1428	0	WT	1428	wt_bedpe/harbinger_model_PY79-5_PY79-5_R1_001.recip.midpoint.bed.tract0.linkage51602.clusters.bed_38	0	51602	1000 bp+	intralinkage_1000 bp+	2.2187979981117376	2.2187979981117376	3.154728207440156	recipient	wt_bedpe/harbinger_model_PY79-5_PY79-5_R1_001.recip.midpoint.bed.tract0.linkage51602.clusters.bed_4
404	PY79	1307575	1312748	harbinger_model_PY79-5_PY79-5_R1_001:1307575:1312748:19	1307575	1312748	1428	20	1428	4	transformed	0.560023	0.439977	5173	43.9977	wt_bedpe/harbinger_model_PY79-5_PY79-5_R1_001.recip.midpoint.bed.tract0.linkage51602.clusters.bed	3019.545455	6545.41746	238	1	22741	33205	12	83.8	84.5	100	4358	784	25	31	5198	56	18	5198	0	WT	5173	wt_bedpe/harbinger_model_PY79-5_PY79-5_R1_001.recip.midpoint.bed.tract0.linkage51602.clusters.bed_39	0	51602	1000 bp+	transformed_1000 bp+	2.376576957056512	3.4799415716847197	3.7137424784090816	donor	wt_bedpe/harbinger_model_PY79-5_PY79-5_R1_001.recip.midpoint.bed.tract0.linkage51602.clusters.bed_4
405	PY79	1312748	1313209	harbinger_model_PY79-5_PY79-5_R1_001:1312748:1313209:.	0	0	0	0	0	4	intralinkage	0.544469	0.455531	461	45.5531	wt_bedpe/harbinger_model_PY79-5_PY79-5_R1_001.recip.midpoint.bed.tract0.linkage51602.clusters.bed	1254	1	1254	1254	1254	1254	2	92.4	92.4	100	426	35	0	0	461	0	0	461	0	WT	461	wt_bedpe/harbinger_model_PY79-5_PY79-5_R1_001.recip.midpoint.bed.tract0.linkage51602.clusters.bed_40	0	51602	100-1000 bp	intralinkage_100-1000 bp	3.0982975364946976	3.0982975364946976	2.663700925389648	recipient	wt_bedpe/harbinger_model_PY79-5_PY79-5_R1_001.recip.midpoint.bed.tract0.linkage51602.clusters.bed_4
406	PY79	1313209	1313226	harbinger_model_PY79-5_PY79-5_R1_001:1313209:1313226:20	1313209	1313226	461	21	461	4	transformed	0.529412	0.470588	17	47.0588	wt_bedpe/harbinger_model_PY79-5_PY79-5_R1_001.recip.midpoint.bed.tract0.linkage51602.clusters.bed	1254	1	1254	1254	1254	1254	2	94.1	94.1	100	16	1	0	0	17	0	0	17	0	WT	17	wt_bedpe/harbinger_model_PY79-5_PY79-5_R1_001.recip.midpoint.bed.tract0.linkage51602.clusters.bed_41	0	51602	10-100 bp	transformed_10-100 bp	3.0982975364946976	3.0982975364946976	1.230448921378274	donor	wt_bedpe/harbinger_model_PY79-5_PY79-5_R1_001.recip.midpoint.bed.tract0.linkage51602.clusters.bed_4
407	PY79	1313226	1317439	harbinger_model_PY79-5_PY79-5_R1_001:1313226:1317439:.	0	0	0	0	0	4	intralinkage	0.587705	0.412295	4213	41.2295	wt_bedpe/harbinger_model_PY79-5_PY79-5_R1_001.recip.midpoint.bed.tract0.linkage51602.clusters.bed	725.8333333	532.109975	908	1	1254	4350	7	89.4	90.6	100	3783	377	18	53	4231	71	14	4231	0	WT	4213	wt_bedpe/harbinger_model_PY79-5_PY79-5_R1_001.recip.midpoint.bed.tract0.linkage51602.clusters.bed_42	0	51602	1000 bp+	intralinkage_1000 bp+	2.958085848521085	2.860836908940094	3.624591459126848	recipient	wt_bedpe/harbinger_model_PY79-5_PY79-5_R1_001.recip.midpoint.bed.tract0.linkage51602.clusters.bed_4
408	PY79	1317439	1317491	harbinger_model_PY79-5_PY79-5_R1_001:1317439:1317491:21	1317439	1317491	4213	22	4213	4	transformed	0.673077	0.326923	52	32.6923	wt_bedpe/harbinger_model_PY79-5_PY79-5_R1_001.recip.midpoint.bed.tract0.linkage51602.clusters.bed	74	1	74	74	74	74	2	98.1	98.1	100	51	1	0	0	52	0	0	52	0	WT	52	wt_bedpe/harbinger_model_PY79-5_PY79-5_R1_001.recip.midpoint.bed.tract0.linkage51602.clusters.bed_43	0	51602	10-100 bp	transformed_10-100 bp	1.869231719730976	1.869231719730976	1.7160033436347992	donor	wt_bedpe/harbinger_model_PY79-5_PY79-5_R1_001.recip.midpoint.bed.tract0.linkage51602.clusters.bed_4
409	PY79	1317491	1324493	harbinger_model_PY79-5_PY79-5_R1_001:1317491:1324493:.	0	0	0	0	0	4	intralinkage	0.552128	0.447872	7002	44.7872	wt_bedpe/harbinger_model_PY79-5_PY79-5_R1_001.recip.midpoint.bed.tract0.linkage51602.clusters.bed	2910.833333	2733.80841	2237.5	74	7101	17460	7	86.9	89.2	100	6142	716	64	144	7066	208	27	7066	0	WT	7002	wt_bedpe/harbinger_model_PY79-5_PY79-5_R1_001.recip.midpoint.bed.tract0.linkage51602.clusters.bed_44	0	51602	1000 bp+	intralinkage_1000 bp+	3.3497630439879496	3.464017339540289	3.8452221064290137	recipient	wt_bedpe/harbinger_model_PY79-5_PY79-5_R1_001.recip.midpoint.bed.tract0.linkage51602.clusters.bed_4
410	PY79	1324493	1324520	harbinger_model_PY79-5_PY79-5_R1_001:1324493:1324520:22	1324493	1324520	7002	23	7002	4	transformed	0.703704	0.296296	27	29.6296	wt_bedpe/harbinger_model_PY79-5_PY79-5_R1_001.recip.midpoint.bed.tract0.linkage51602.clusters.bed	5728	1	5728	5728	5728	5728	2	96.3	96.3	100	26	1	0	0	27	0	0	27	0	WT	27	wt_bedpe/harbinger_model_PY79-5_PY79-5_R1_001.recip.midpoint.bed.tract0.linkage51602.clusters.bed_45	0	51602	10-100 bp	transformed_10-100 bp	3.758003009299799	3.758003009299799	1.4313637641589874	donor	wt_bedpe/harbinger_model_PY79-5_PY79-5_R1_001.recip.midpoint.bed.tract0.linkage51602.clusters.bed_4
411	PY79	1324520	1325819	harbinger_model_PY79-5_PY79-5_R1_001:1324520:1325819:.	0	0	0	0	0	4	intralinkage	0.502694	0.497306	1299	49.7306	wt_bedpe/harbinger_model_PY79-5_PY79-5_R1_001.recip.midpoint.bed.tract0.linkage51602.clusters.bed	5709.5	19.5	5709.5	5691	5728	11418	3	94.1	94.1	100	1222	77	0	0	1299	0	0	1299	0	WT	1299	wt_bedpe/harbinger_model_PY79-5_PY79-5_R1_001.recip.midpoint.bed.tract0.linkage51602.clusters.bed_46	0	51602	1000 bp+	intralinkage_1000 bp+	3.7565980772915872	3.7565980772915872	3.113609151073028	recipient	wt_bedpe/harbinger_model_PY79-5_PY79-5_R1_001.recip.midpoint.bed.tract0.linkage51602.clusters.bed_4
412	PY79	1325819	1325850	harbinger_model_PY79-5_PY79-5_R1_001:1325819:1325850:23	1325819	1325850	1299	24	1299	4	transformed	0.741935	0.258065	31	25.8065	wt_bedpe/harbinger_model_PY79-5_PY79-5_R1_001.recip.midpoint.bed.tract0.linkage51602.clusters.bed	5691	1	5691	5691	5691	5691	2	93.5	93.5	100	29	2	0	0	31	0	0	31	0	WT	31	wt_bedpe/harbinger_model_PY79-5_PY79-5_R1_001.recip.midpoint.bed.tract0.linkage51602.clusters.bed_47	0	51602	10-100 bp	transformed_10-100 bp	3.755188585608325	3.755188585608325	1.4913616938342726	donor	wt_bedpe/harbinger_model_PY79-5_PY79-5_R1_001.recip.midpoint.bed.tract0.linkage51602.clusters.bed_4
413	PY79	1325850	1329993	harbinger_model_PY79-5_PY79-5_R1_001:1325850:1329993:.	0	0	0	0	0	4	intralinkage	0.518465	0.481535	4143	48.1535	wt_bedpe/harbinger_model_PY79-5_PY79-5_R1_001.recip.midpoint.bed.tract0.linkage51602.clusters.bed	4275	2431.171599	5691	965	6758	21371	6	90.9	90.9	100	3766	376	1	1	4144	2	2	4144	0	WT	4143	wt_bedpe/harbinger_model_PY79-5_PY79-5_R1_001.recip.midpoint.bed.tract0.linkage51602.clusters.bed_48	0	51602	1000 bp+	intralinkage_1000 bp+	3.755188585608325	3.630936119064192	3.6173149332982937	recipient	wt_bedpe/harbinger_model_PY79-5_PY79-5_R1_001.recip.midpoint.bed.tract0.linkage51602.clusters.bed_4
414	PY79	1329993	1330697	harbinger_model_PY79-5_PY79-5_R1_001:1329993:1330697:24	1329993	1330697	4143	25	4143	4	transformed	0.502841	0.497159	704	49.715900000000005	wt_bedpe/harbinger_model_PY79-5_PY79-5_R1_001.recip.midpoint.bed.tract0.linkage51602.clusters.bed	1719	1	1719	1719	1719	1719	2	88.6	88.6	100	624	80	0	0	704	0	0	704	0	WT	704	wt_bedpe/harbinger_model_PY79-5_PY79-5_R1_001.recip.midpoint.bed.tract0.linkage51602.clusters.bed_49	0	51602	100-1000 bp	transformed_100-1000 bp	3.2352758766870524	3.2352758766870524	2.847572659142112	donor	wt_bedpe/harbinger_model_PY79-5_PY79-5_R1_001.recip.midpoint.bed.tract0.linkage51602.clusters.bed_4
415	PY79	1330697	1330851	harbinger_model_PY79-5_PY79-5_R1_001:1330697:1330851:.	0	0	0	0	0	4	intralinkage	0.435065	0.564935	154	56.4935	wt_bedpe/harbinger_model_PY79-5_PY79-5_R1_001.recip.midpoint.bed.tract0.linkage51602.clusters.bed	1719	1	1719	1719	1719	1719	2	92.9	92.9	100	143	11	0	0	154	0	0	154	0	WT	154	wt_bedpe/harbinger_model_PY79-5_PY79-5_R1_001.recip.midpoint.bed.tract0.linkage51602.clusters.bed_50	0	51602	100-1000 bp	intralinkage_100-1000 bp	3.2352758766870524	3.2352758766870524	2.187520720836463	recipient	wt_bedpe/harbinger_model_PY79-5_PY79-5_R1_001.recip.midpoint.bed.tract0.linkage51602.clusters.bed_4
416	PY79	1330851	1331843	harbinger_model_PY79-5_PY79-5_R1_001:1330851:1331843:25	1330851	1331843	154	26	154	4	transformed	0.519153	0.480847	992	48.084700000000005	wt_bedpe/harbinger_model_PY79-5_PY79-5_R1_001.recip.midpoint.bed.tract0.linkage51602.clusters.bed	1477.5	242.5	1477.5	1236	1719	2954	3	87.4	87.4	100	867	125	0	0	992	0	0	992	0	WT	992	wt_bedpe/harbinger_model_PY79-5_PY79-5_R1_001.recip.midpoint.bed.tract0.linkage51602.clusters.bed_51	0	51602	100-1000 bp	transformed_100-1000 bp	3.169527489553293	3.169527489553293	2.9965116721541785	donor	wt_bedpe/harbinger_model_PY79-5_PY79-5_R1_001.recip.midpoint.bed.tract0.linkage51602.clusters.bed_4
417	PY79	1331843	1336935	harbinger_model_PY79-5_PY79-5_R1_001:1331843:1336935:.	0	0	0	0	0	4	intralinkage	0.557934	0.442066	5092	44.2066	wt_bedpe/harbinger_model_PY79-5_PY79-5_R1_001.recip.midpoint.bed.tract0.linkage51602.clusters.bed	3758.833333	3659.036059	1953.5	211	10220	22548	7	89.7	90.3	100	4599	487	35	6	5127	41	5	5127	0	WT	5092	wt_bedpe/harbinger_model_PY79-5_PY79-5_R1_001.recip.midpoint.bed.tract0.linkage51602.clusters.bed_52	0	51602	1000 bp+	intralinkage_1000 bp+	3.290813415560803	3.575053069485264	3.706888394981618	recipient	wt_bedpe/harbinger_model_PY79-5_PY79-5_R1_001.recip.midpoint.bed.tract0.linkage51602.clusters.bed_4
418	PY79	1336935	1336953	harbinger_model_PY79-5_PY79-5_R1_001:1336935:1336953:26	1336935	1336953	5092	27	5092	4	transformed	0.666667	0.333333	18	33.3333	wt_bedpe/harbinger_model_PY79-5_PY79-5_R1_001.recip.midpoint.bed.tract0.linkage51602.clusters.bed	1094	1	1094	1094	1094	1094	2	94.4	94.4	100	17	1	0	0	18	0	0	18	0	WT	18	wt_bedpe/harbinger_model_PY79-5_PY79-5_R1_001.recip.midpoint.bed.tract0.linkage51602.clusters.bed_53	0	51602	10-100 bp	transformed_10-100 bp	3.039017321997412	3.039017321997412	1.255272505103306	donor	wt_bedpe/harbinger_model_PY79-5_PY79-5_R1_001.recip.midpoint.bed.tract0.linkage51602.clusters.bed_4
419	PY79	1336953	1339885	harbinger_model_PY79-5_PY79-5_R1_001:1336953:1339885:.	0	0	0	0	0	4	intralinkage	0.539222	0.460778	2932	46.0778	wt_bedpe/harbinger_model_PY79-5_PY79-5_R1_001.recip.midpoint.bed.tract0.linkage51602.clusters.bed	269.3333333	372.5013085	115.5	25	1094	1611	7	77.8	88.4	100	2333	293	65	306	2997	371	13	2997	0	WT	2932	wt_bedpe/harbinger_model_PY79-5_PY79-5_R1_001.recip.midpoint.bed.tract0.linkage51602.clusters.bed_54	0	51602	1000 bp+	intralinkage_1000 bp+	2.062581984228163	2.4302901060011743	3.4671639659690903	recipient	wt_bedpe/harbinger_model_PY79-5_PY79-5_R1_001.recip.midpoint.bed.tract0.linkage51602.clusters.bed_4
420	PY79	1339885	1339956	harbinger_model_PY79-5_PY79-5_R1_001:1339885:1339956:27	1339885	1339956	2932	28	2932	4	transformed	0.478873	0.521127	71	52.1127	wt_bedpe/harbinger_model_PY79-5_PY79-5_R1_001.recip.midpoint.bed.tract0.linkage51602.clusters.bed	114.5	19.5	114.5	96	133	228	3	97.2	97.2	100	69	2	0	0	71	0	0	71	0	WT	71	wt_bedpe/harbinger_model_PY79-5_PY79-5_R1_001.recip.midpoint.bed.tract0.linkage51602.clusters.bed_55	0	51602	10-100 bp	transformed_10-100 bp	2.0588054866759067	2.0588054866759067	1.8512583487190752	donor	wt_bedpe/harbinger_model_PY79-5_PY79-5_R1_001.recip.midpoint.bed.tract0.linkage51602.clusters.bed_4
421	PY79	1339956	1340091	harbinger_model_PY79-5_PY79-5_R1_001:1339956:1340091:.	0	0	0	0	0	4	intralinkage	0.525926	0.474074	135	47.4074	wt_bedpe/harbinger_model_PY79-5_PY79-5_R1_001.recip.midpoint.bed.tract0.linkage51602.clusters.bed	133	1	133	133	133	133	2	94.8	94.8	100	128	7	0	0	135	0	0	135	0	WT	135	wt_bedpe/harbinger_model_PY79-5_PY79-5_R1_001.recip.midpoint.bed.tract0.linkage51602.clusters.bed_56	0	51602	100-1000 bp	intralinkage_100-1000 bp	2.123851640967086	2.123851640967086	2.130333768495006	recipient	wt_bedpe/harbinger_model_PY79-5_PY79-5_R1_001.recip.midpoint.bed.tract0.linkage51602.clusters.bed_4
422	PY79	1340091	1340104	harbinger_model_PY79-5_PY79-5_R1_001:1340091:1340104:28	1340091	1340104	135	29	135	4	transformed	0.076923	0.923077	13	92.3077	wt_bedpe/harbinger_model_PY79-5_PY79-5_R1_001.recip.midpoint.bed.tract0.linkage51602.clusters.bed	133	1	133	133	133	133	2	92.3	92.3	100	12	1	0	0	13	0	0	13	0	WT	13	wt_bedpe/harbinger_model_PY79-5_PY79-5_R1_001.recip.midpoint.bed.tract0.linkage51602.clusters.bed_57	0	51602	10-100 bp	transformed_10-100 bp	2.123851640967086	2.123851640967086	1.1139433523068367	donor	wt_bedpe/harbinger_model_PY79-5_PY79-5_R1_001.recip.midpoint.bed.tract0.linkage51602.clusters.bed_4
423	PY79	1340104	1666641	harbinger_model_PY79-5_PY79-5_R1_001:1340104:1666641:.	0	0	0	0	0	0	interlinkage	0.57037	0.42963	326537	42.963	wt_bedpe/harbinger_model_PY79-5_PY79-5_R1_001.recip.midpoint.bed.tract0.linkage51602.clusters.bed	7400.505952	17854.21972	1875.5	1	173321	2486235	337	82.5	91.7	100	290386	25825	25345	10326	351882	35671	424	351882	0	WT	326537	wt_bedpe/harbinger_model_PY79-5_PY79-5_R1_001.recip.midpoint.bed.tract0.linkage51602.clusters.bed_58	0	51602	1000 bp+	interlinkage_1000 bp+	3.2731170684867417	3.869261412251287	5.513932398430114	recipient	wt_bedpe/harbinger_model_PY79-5_PY79-5_R1_001.recip.midpoint.bed.tract0.linkage51602.clusters.bed_0
424	PY79	1666641	1666710	harbinger_model_PY79-5_PY79-5_R1_001:1666641:1666710:29	1666641	1666710	326537	30	326537	5	transformed	0.623188	0.376812	69	37.6812	wt_bedpe/harbinger_model_PY79-5_PY79-5_R1_001.recip.midpoint.bed.tract0.linkage51602.clusters.bed	1555	1	1555	1555	1555	1555	2	95.7	95.7	100	66	3	0	0	69	0	0	69	0	WT	69	wt_bedpe/harbinger_model_PY79-5_PY79-5_R1_001.recip.midpoint.bed.tract0.linkage51602.clusters.bed_59	0	51602	10-100 bp	transformed_10-100 bp	3.191730393362856	3.191730393362856	1.8388490907372552	donor	wt_bedpe/harbinger_model_PY79-5_PY79-5_R1_001.recip.midpoint.bed.tract0.linkage51602.clusters.bed_5
425	PY79	1666710	1666729	harbinger_model_PY79-5_PY79-5_R1_001:1666710:1666729:.	0	0	0	0	0	5	intralinkage	0.421053	0.578947	19	57.8947	wt_bedpe/harbinger_model_PY79-5_PY79-5_R1_001.recip.midpoint.bed.tract0.linkage51602.clusters.bed	1555	1	1555	1555	1555	1555	2	94.7	94.7	100	18	1	0	0	19	0	0	19	0	WT	19	wt_bedpe/harbinger_model_PY79-5_PY79-5_R1_001.recip.midpoint.bed.tract0.linkage51602.clusters.bed_60	0	51602	10-100 bp	intralinkage_10-100 bp	3.191730393362856	3.191730393362856	1.2787536009528289	recipient	wt_bedpe/harbinger_model_PY79-5_PY79-5_R1_001.recip.midpoint.bed.tract0.linkage51602.clusters.bed_5
426	PY79	1666729	1667460	harbinger_model_PY79-5_PY79-5_R1_001:1666729:1667460:30	1666729	1667460	19	31	19	5	transformed	0.618331	0.381669	731	38.1669	wt_bedpe/harbinger_model_PY79-5_PY79-5_R1_001.recip.midpoint.bed.tract0.linkage51602.clusters.bed	1526.333333	510.8969395	1555	888	2136	4577	4	93.4	93.4	100	683	48	0	0	731	0	0	731	0	WT	731	wt_bedpe/harbinger_model_PY79-5_PY79-5_R1_001.recip.midpoint.bed.tract0.linkage51602.clusters.bed_61	0	51602	100-1000 bp	transformed_100-1000 bp	3.191730393362856	3.183649389	2.8639173769578603	donor	wt_bedpe/harbinger_model_PY79-5_PY79-5_R1_001.recip.midpoint.bed.tract0.linkage51602.clusters.bed_5
427	PY79	1667460	1667477	harbinger_model_PY79-5_PY79-5_R1_001:1667460:1667477:.	0	0	0	0	0	5	intralinkage	0.647059	0.352941	17	35.2941	wt_bedpe/harbinger_model_PY79-5_PY79-5_R1_001.recip.midpoint.bed.tract0.linkage51602.clusters.bed	888	1	888	888	888	888	2	94.1	94.1	100	16	1	0	0	17	0	0	17	0	WT	17	wt_bedpe/harbinger_model_PY79-5_PY79-5_R1_001.recip.midpoint.bed.tract0.linkage51602.clusters.bed_62	0	51602	10-100 bp	intralinkage_10-100 bp	2.948412965778601	2.948412965778601	1.230448921378274	recipient	wt_bedpe/harbinger_model_PY79-5_PY79-5_R1_001.recip.midpoint.bed.tract0.linkage51602.clusters.bed_5
428	PY79	1667477	1668242	harbinger_model_PY79-5_PY79-5_R1_001:1667477:1668242:31	1667477	1668242	17	32	17	5	transformed	0.603922	0.396078	765	39.6078	wt_bedpe/harbinger_model_PY79-5_PY79-5_R1_001.recip.midpoint.bed.tract0.linkage51602.clusters.bed	681.5	207.5	681.5	475	888	1362	3	94.2	94.2	100	721	44	0	0	765	0	0	765	0	WT	765	wt_bedpe/harbinger_model_PY79-5_PY79-5_R1_001.recip.midpoint.bed.tract0.linkage51602.clusters.bed_63	0	51602	100-1000 bp	transformed_100-1000 bp	2.8334658601706924	2.8334658601706924	2.8836614351536176	donor	wt_bedpe/harbinger_model_PY79-5_PY79-5_R1_001.recip.midpoint.bed.tract0.linkage51602.clusters.bed_5
429	PY79	1668242	1668313	harbinger_model_PY79-5_PY79-5_R1_001:1668242:1668313:.	0	0	0	0	0	5	intralinkage	0.605634	0.394366	71	39.4366	wt_bedpe/harbinger_model_PY79-5_PY79-5_R1_001.recip.midpoint.bed.tract0.linkage51602.clusters.bed	475	1	475	475	475	475	2	95.8	95.8	100	68	3	0	0	71	0	0	71	0	WT	71	wt_bedpe/harbinger_model_PY79-5_PY79-5_R1_001.recip.midpoint.bed.tract0.linkage51602.clusters.bed_64	0	51602	10-100 bp	intralinkage_10-100 bp	2.6766936096248664	2.6766936096248664	1.8512583487190752	recipient	wt_bedpe/harbinger_model_PY79-5_PY79-5_R1_001.recip.midpoint.bed.tract0.linkage51602.clusters.bed_5
430	PY79	1668313	1669040	harbinger_model_PY79-5_PY79-5_R1_001:1668313:1669040:32	1668313	1669040	71	33	71	5	transformed	0.618982	0.381018	727	38.1018	wt_bedpe/harbinger_model_PY79-5_PY79-5_R1_001.recip.midpoint.bed.tract0.linkage51602.clusters.bed	613.3333333	227.7191116	475	432	933	1838	4	94.9	94.9	100	690	37	0	0	727	0	0	727	0	WT	727	wt_bedpe/harbinger_model_PY79-5_PY79-5_R1_001.recip.midpoint.bed.tract0.linkage51602.clusters.bed_65	0	51602	100-1000 bp	transformed_100-1000 bp	2.6766936096248664	2.787696568266271	2.8615344108590377	donor	wt_bedpe/harbinger_model_PY79-5_PY79-5_R1_001.recip.midpoint.bed.tract0.linkage51602.clusters.bed_5
431	PY79	1669040	1669332	harbinger_model_PY79-5_PY79-5_R1_001:1669040:1669332:.	0	0	0	0	0	5	intralinkage	0.589041	0.410959	292	41.0959	wt_bedpe/harbinger_model_PY79-5_PY79-5_R1_001.recip.midpoint.bed.tract0.linkage51602.clusters.bed	432	1	432	432	432	432	2	91.8	91.8	100	268	24	0	0	292	0	0	292	0	WT	292	wt_bedpe/harbinger_model_PY79-5_PY79-5_R1_001.recip.midpoint.bed.tract0.linkage51602.clusters.bed_66	0	51602	100-1000 bp	intralinkage_100-1000 bp	2.635483746814912	2.635483746814912	2.4653828514484184	recipient	wt_bedpe/harbinger_model_PY79-5_PY79-5_R1_001.recip.midpoint.bed.tract0.linkage51602.clusters.bed_5
432	PY79	1669332	1669516	harbinger_model_PY79-5_PY79-5_R1_001:1669332:1669516:33	1669332	1669516	292	34	292	5	transformed	0.603261	0.396739	184	39.6739	wt_bedpe/harbinger_model_PY79-5_PY79-5_R1_001.recip.midpoint.bed.tract0.linkage51602.clusters.bed	432	1	432	432	432	432	2	93.5	93.5	100	172	12	0	0	184	0	0	184	0	WT	184	wt_bedpe/harbinger_model_PY79-5_PY79-5_R1_001.recip.midpoint.bed.tract0.linkage51602.clusters.bed_67	0	51602	100-1000 bp	transformed_100-1000 bp	2.635483746814912	2.635483746814912	2.2648178230095364	donor	wt_bedpe/harbinger_model_PY79-5_PY79-5_R1_001.recip.midpoint.bed.tract0.linkage51602.clusters.bed_5
433	PY79	1669516	1669534	harbinger_model_PY79-5_PY79-5_R1_001:1669516:1669534:.	0	0	0	0	0	5	intralinkage	0.611111	0.388889	18	38.8889	wt_bedpe/harbinger_model_PY79-5_PY79-5_R1_001.recip.midpoint.bed.tract0.linkage51602.clusters.bed	432	1	432	432	432	432	2	88.9	88.9	100	16	2	0	0	18	0	0	18	0	WT	18	wt_bedpe/harbinger_model_PY79-5_PY79-5_R1_001.recip.midpoint.bed.tract0.linkage51602.clusters.bed_68	0	51602	10-100 bp	intralinkage_10-100 bp	2.635483746814912	2.635483746814912	1.255272505103306	recipient	wt_bedpe/harbinger_model_PY79-5_PY79-5_R1_001.recip.midpoint.bed.tract0.linkage51602.clusters.bed_5
434	PY79	1669534	1673006	harbinger_model_PY79-5_PY79-5_R1_001:1669534:1673006:34	1669534	1673006	18	35	18	5	transformed	0.578341	0.421659	3472	42.1659	wt_bedpe/harbinger_model_PY79-5_PY79-5_R1_001.recip.midpoint.bed.tract0.linkage51602.clusters.bed	353.25	100.2128394	399	183	432	1410	5	91.7	91.7	100	3185	287	0	0	3472	0	0	3472	0	WT	3472	wt_bedpe/harbinger_model_PY79-5_PY79-5_R1_001.recip.midpoint.bed.tract0.linkage51602.clusters.bed_69	0	51602	1000 bp+	transformed_1000 bp+	2.6009728956867484	2.5480821705205963	3.540579716504454	donor	wt_bedpe/harbinger_model_PY79-5_PY79-5_R1_001.recip.midpoint.bed.tract0.linkage51602.clusters.bed_5
435	PY79	1673006	1673021	harbinger_model_PY79-5_PY79-5_R1_001:1673006:1673021:.	0	0	0	0	0	5	intralinkage	0.466667	0.533333	15	53.3333	wt_bedpe/harbinger_model_PY79-5_PY79-5_R1_001.recip.midpoint.bed.tract0.linkage51602.clusters.bed	183	1	183	183	183	183	2	93.3	93.3	100	14	1	0	0	15	0	0	15	0	WT	15	wt_bedpe/harbinger_model_PY79-5_PY79-5_R1_001.recip.midpoint.bed.tract0.linkage51602.clusters.bed_70	0	51602	10-100 bp	intralinkage_10-100 bp	2.2624510897304293	2.2624510897304293	1.1760912590556811	recipient	wt_bedpe/harbinger_model_PY79-5_PY79-5_R1_001.recip.midpoint.bed.tract0.linkage51602.clusters.bed_5
436	PY79	1673021	1674100	harbinger_model_PY79-5_PY79-5_R1_001:1673021:1674100:35	1673021	1674100	15	36	15	5	transformed	0.581094	0.418906	1079	41.8906	wt_bedpe/harbinger_model_PY79-5_PY79-5_R1_001.recip.midpoint.bed.tract0.linkage51602.clusters.bed	255	73	255	183	327	509	3	89.6	89.6	100	967	112	0	0	1079	0	0	1079	0	WT	1079	wt_bedpe/harbinger_model_PY79-5_PY79-5_R1_001.recip.midpoint.bed.tract0.linkage51602.clusters.bed_71	0	51602	1000 bp+	transformed_1000 bp+	2.406540180433955	2.406540180433955	3.0330214446829107	donor	wt_bedpe/harbinger_model_PY79-5_PY79-5_R1_001.recip.midpoint.bed.tract0.linkage51602.clusters.bed_5
437	PY79	1674100	2624397	harbinger_model_PY79-5_PY79-5_R1_001:1674100:2624397:.	0	0	0	0	0	0	interlinkage	0.576867	0.423133	950297	42.3133	wt_bedpe/harbinger_model_PY79-5_PY79-5_R1_001.recip.midpoint.bed.tract0.linkage51602.clusters.bed	6308.050949	31737.3908	743	1	697540	6313359	1002	67	90.5	94.3055	680822	69918	119538	145442	1015720	264980	1620	1015720	54115	WT	950297	wt_bedpe/harbinger_model_PY79-5_PY79-5_R1_001.recip.midpoint.bed.tract0.linkage51602.clusters.bed_72	0	51602	1000 bp+	interlinkage_1000 bp+	2.8709888137605755	3.7998951923899353	5.977859358239229	recipient	wt_bedpe/harbinger_model_PY79-5_PY79-5_R1_001.recip.midpoint.bed.tract0.linkage51602.clusters.bed_0
438	PY79	2624397	2624461	harbinger_model_PY79-5_PY79-5_R1_001:2624397:2624461:36	2624397	2624461	950297	37	950297	6	transformed	0.625	0.375	64	37.5	wt_bedpe/harbinger_model_PY79-5_PY79-5_R1_001.recip.midpoint.bed.tract0.linkage51602.clusters.bed	487	1	487	487	487	487	2	93.8	93.8	100	60	4	0	0	64	0	0	64	0	WT	64	wt_bedpe/harbinger_model_PY79-5_PY79-5_R1_001.recip.midpoint.bed.tract0.linkage51602.clusters.bed_73	0	51602	10-100 bp	transformed_10-100 bp	2.6875289612146345	2.6875289612146345	1.806179973983887	donor	wt_bedpe/harbinger_model_PY79-5_PY79-5_R1_001.recip.midpoint.bed.tract0.linkage51602.clusters.bed_6
439	PY79	2624461	2628408	harbinger_model_PY79-5_PY79-5_R1_001:2624461:2628408:.	0	0	0	0	0	6	intralinkage	0.53661	0.46339	3947	46.339000000000006	wt_bedpe/harbinger_model_PY79-5_PY79-5_R1_001.recip.midpoint.bed.tract0.linkage51602.clusters.bed	1830.666667	2087.053744	487	228	4777	5490	4	92.8	92.8	100	3661	286	0	0	3947	0	0	3947	0	WT	3947	wt_bedpe/harbinger_model_PY79-5_PY79-5_R1_001.recip.midpoint.bed.tract0.linkage51602.clusters.bed_74	0	51602	1000 bp+	intralinkage_1000 bp+	2.6875289612146345	3.2626092739241326	3.5962671263955155	recipient	wt_bedpe/harbinger_model_PY79-5_PY79-5_R1_001.recip.midpoint.bed.tract0.linkage51602.clusters.bed_6
440	PY79	2628408	2628456	harbinger_model_PY79-5_PY79-5_R1_001:2628408:2628456:37	2628408	2628456	3947	38	3947	6	transformed	0.5	0.5	48	50	wt_bedpe/harbinger_model_PY79-5_PY79-5_R1_001.recip.midpoint.bed.tract0.linkage51602.clusters.bed	2755	1	2755	2755	2755	2755	2	97.9	97.9	100	47	1	0	0	48	0	0	48	0	WT	48	wt_bedpe/harbinger_model_PY79-5_PY79-5_R1_001.recip.midpoint.bed.tract0.linkage51602.clusters.bed_75	0	51602	10-100 bp	transformed_10-100 bp	3.440121603187804	3.440121603187804	1.6812412373755872	donor	wt_bedpe/harbinger_model_PY79-5_PY79-5_R1_001.recip.midpoint.bed.tract0.linkage51602.clusters.bed_6
441	PY79	2628456	2643447	harbinger_model_PY79-5_PY79-5_R1_001:2628456:2643447:.	0	0	0	0	0	6	intralinkage	0.546128	0.453872	14991	45.3872	wt_bedpe/harbinger_model_PY79-5_PY79-5_R1_001.recip.midpoint.bed.tract0.linkage51602.clusters.bed	7293.583333	8423.319331	3804	100	28233	87512	13	92.3	92.3	100	13841	1138	9	12	15000	21	15	15000	0	WT	14991	wt_bedpe/harbinger_model_PY79-5_PY79-5_R1_001.recip.midpoint.bed.tract0.linkage51602.clusters.bed_76	0	51602	1000 bp+	intralinkage_1000 bp+	3.5802405082653763	3.862940949360596	4.1758306041622495	recipient	wt_bedpe/harbinger_model_PY79-5_PY79-5_R1_001.recip.midpoint.bed.tract0.linkage51602.clusters.bed_6
442	PY79	2643447	2643474	harbinger_model_PY79-5_PY79-5_R1_001:2643447:2643474:38	2643447	2643474	14991	39	14991	6	transformed	0.666667	0.333333	27	33.3333	wt_bedpe/harbinger_model_PY79-5_PY79-5_R1_001.recip.midpoint.bed.tract0.linkage51602.clusters.bed	1038	1	1038	1038	1038	1038	2	96.3	96.3	100	26	1	0	0	27	0	0	27	0	WT	27	wt_bedpe/harbinger_model_PY79-5_PY79-5_R1_001.recip.midpoint.bed.tract0.linkage51602.clusters.bed_77	0	51602	10-100 bp	transformed_10-100 bp	3.016197353512439	3.016197353512439	1.4313637641589874	donor	wt_bedpe/harbinger_model_PY79-5_PY79-5_R1_001.recip.midpoint.bed.tract0.linkage51602.clusters.bed_6
443	PY79	2643474	2644505	harbinger_model_PY79-5_PY79-5_R1_001:2643474:2644505:.	0	0	0	0	0	6	intralinkage	0.582929	0.417071	1031	41.7071	wt_bedpe/harbinger_model_PY79-5_PY79-5_R1_001.recip.midpoint.bed.tract0.linkage51602.clusters.bed	1195	151.5257453	1149	1038	1398	3583	4	88.9	89.6	100	926	104	11	1	1042	12	3	1042	0	WT	1031	wt_bedpe/harbinger_model_PY79-5_PY79-5_R1_001.recip.midpoint.bed.tract0.linkage51602.clusters.bed_78	0	51602	1000 bp+	intralinkage_1000 bp+	3.060320028688285	3.0773679052841567	3.0132586652835167	recipient	wt_bedpe/harbinger_model_PY79-5_PY79-5_R1_001.recip.midpoint.bed.tract0.linkage51602.clusters.bed_6
444	PY79	2644505	2646038	harbinger_model_PY79-5_PY79-5_R1_001:2644505:2646038:39	2644505	2646038	1031	40	1031	6	transformed	0.581213	0.418787	1533	41.8787	wt_bedpe/harbinger_model_PY79-5_PY79-5_R1_001.recip.midpoint.bed.tract0.linkage51602.clusters.bed	3947.5	2550.5	3947.5	1398	6497	7894	3	85.8	85.8	100	1317	215	2	1	1535	3	3	1535	0	WT	1533	wt_bedpe/harbinger_model_PY79-5_PY79-5_R1_001.recip.midpoint.bed.tract0.linkage51602.clusters.bed_79	0	51602	1000 bp+	transformed_1000 bp+	3.596322138680332	3.596322138680332	3.185542154854375	donor	wt_bedpe/harbinger_model_PY79-5_PY79-5_R1_001.recip.midpoint.bed.tract0.linkage51602.clusters.bed_6
445	PY79	2646038	2648063	harbinger_model_PY79-5_PY79-5_R1_001:2646038:2648063:.	0	0	0	0	0	6	intralinkage	0.562469	0.437531	2025	43.7531	wt_bedpe/harbinger_model_PY79-5_PY79-5_R1_001.recip.midpoint.bed.tract0.linkage51602.clusters.bed	3768.333333	2711.773608	4736	72	6497	11303	4	91.3	91.3	100	1849	176	1	0	2026	1	1	2026	0	WT	2025	wt_bedpe/harbinger_model_PY79-5_PY79-5_R1_001.recip.midpoint.bed.tract0.linkage51602.clusters.bed_80	0	51602	1000 bp+	intralinkage_1000 bp+	3.6754116937148633	3.576149312	3.3064250275506875	recipient	wt_bedpe/harbinger_model_PY79-5_PY79-5_R1_001.recip.midpoint.bed.tract0.linkage51602.clusters.bed_6
446	PY79	2648063	2648086	harbinger_model_PY79-5_PY79-5_R1_001:2648063:2648086:40	2648063	2648086	2025	41	2025	6	transformed	0.782609	0.217391	23	21.7391	wt_bedpe/harbinger_model_PY79-5_PY79-5_R1_001.recip.midpoint.bed.tract0.linkage51602.clusters.bed	72	1	72	72	72	72	2	87	87	100	20	3	0	0	23	0	0	23	0	WT	23	wt_bedpe/harbinger_model_PY79-5_PY79-5_R1_001.recip.midpoint.bed.tract0.linkage51602.clusters.bed_81	0	51602	10-100 bp	transformed_10-100 bp	1.8573324964312683	1.8573324964312683	1.3617278360175928	donor	wt_bedpe/harbinger_model_PY79-5_PY79-5_R1_001.recip.midpoint.bed.tract0.linkage51602.clusters.bed_6
447	PY79	2648086	2648239	harbinger_model_PY79-5_PY79-5_R1_001:2648086:2648239:.	0	0	0	0	0	6	intralinkage	0.490196	0.509804	153	50.9804	wt_bedpe/harbinger_model_PY79-5_PY79-5_R1_001.recip.midpoint.bed.tract0.linkage51602.clusters.bed	72	1	72	72	72	72	2	90.2	90.2	100	138	15	0	0	153	0	0	153	0	WT	153	wt_bedpe/harbinger_model_PY79-5_PY79-5_R1_001.recip.midpoint.bed.tract0.linkage51602.clusters.bed_82	0	51602	100-1000 bp	intralinkage_100-1000 bp	1.8573324964312683	1.8573324964312683	2.184691430817599	recipient	wt_bedpe/harbinger_model_PY79-5_PY79-5_R1_001.recip.midpoint.bed.tract0.linkage51602.clusters.bed_6
448	PY79	2648239	2648480	harbinger_model_PY79-5_PY79-5_R1_001:2648239:2648480:41	2648239	2648480	153	42	153	6	transformed	0.510373	0.489627	241	48.9627	wt_bedpe/harbinger_model_PY79-5_PY79-5_R1_001.recip.midpoint.bed.tract0.linkage51602.clusters.bed	72	1	72	72	72	72	2	90	90	100	217	24	0	0	241	0	0	241	0	WT	241	wt_bedpe/harbinger_model_PY79-5_PY79-5_R1_001.recip.midpoint.bed.tract0.linkage51602.clusters.bed_83	0	51602	100-1000 bp	transformed_100-1000 bp	1.8573324964312683	1.8573324964312683	2.3820170425748683	donor	wt_bedpe/harbinger_model_PY79-5_PY79-5_R1_001.recip.midpoint.bed.tract0.linkage51602.clusters.bed_6
449	PY79	2648480	2648634	harbinger_model_PY79-5_PY79-5_R1_001:2648480:2648634:.	0	0	0	0	0	6	intralinkage	0.545455	0.454545	154	45.4545	wt_bedpe/harbinger_model_PY79-5_PY79-5_R1_001.recip.midpoint.bed.tract0.linkage51602.clusters.bed	72	1	72	72	72	72	2	90.9	90.9	100	140	14	0	0	154	0	0	154	0	WT	154	wt_bedpe/harbinger_model_PY79-5_PY79-5_R1_001.recip.midpoint.bed.tract0.linkage51602.clusters.bed_84	0	51602	100-1000 bp	intralinkage_100-1000 bp	1.8573324964312683	1.8573324964312683	2.187520720836463	recipient	wt_bedpe/harbinger_model_PY79-5_PY79-5_R1_001.recip.midpoint.bed.tract0.linkage51602.clusters.bed_6
450	PY79	2648634	2648648	harbinger_model_PY79-5_PY79-5_R1_001:2648634:2648648:42	2648634	2648648	154	43	154	6	transformed	0.428571	0.571429	14	57.1429	wt_bedpe/harbinger_model_PY79-5_PY79-5_R1_001.recip.midpoint.bed.tract0.linkage51602.clusters.bed	72	1	72	72	72	72	2	78.6	78.6	100	11	3	0	0	14	0	0	14	0	WT	14	wt_bedpe/harbinger_model_PY79-5_PY79-5_R1_001.recip.midpoint.bed.tract0.linkage51602.clusters.bed_85	0	51602	10-100 bp	transformed_10-100 bp	1.8573324964312683	1.8573324964312683	1.146128035678238	donor	wt_bedpe/harbinger_model_PY79-5_PY79-5_R1_001.recip.midpoint.bed.tract0.linkage51602.clusters.bed_6
451	PY79	2648648	2649361	harbinger_model_PY79-5_PY79-5_R1_001:2648648:2649361:.	0	0	0	0	0	6	intralinkage	0.562412	0.437588	713	43.7588	wt_bedpe/harbinger_model_PY79-5_PY79-5_R1_001.recip.midpoint.bed.tract0.linkage51602.clusters.bed	56.5	16.5	56.5	41	72	112	3	87.4	87.4	100	623	90	0	0	713	0	0	713	0	WT	713	wt_bedpe/harbinger_model_PY79-5_PY79-5_R1_001.recip.midpoint.bed.tract0.linkage51602.clusters.bed_86	0	51602	100-1000 bp	intralinkage_100-1000 bp	1.7520484478194385	1.7520484478194385	2.8530895298518657	recipient	wt_bedpe/harbinger_model_PY79-5_PY79-5_R1_001.recip.midpoint.bed.tract0.linkage51602.clusters.bed_6
452	PY79	2649361	2649372	harbinger_model_PY79-5_PY79-5_R1_001:2649361:2649372:43	2649361	2649372	713	44	713	6	transformed	0.545455	0.454545	11	45.4545	wt_bedpe/harbinger_model_PY79-5_PY79-5_R1_001.recip.midpoint.bed.tract0.linkage51602.clusters.bed	41	1	41	41	41	41	2	90.9	90.9	100	10	1	0	0	11	0	0	11	0	WT	11	wt_bedpe/harbinger_model_PY79-5_PY79-5_R1_001.recip.midpoint.bed.tract0.linkage51602.clusters.bed_87	0	51602	10-100 bp	transformed_10-100 bp	1.6127838567197357	1.6127838567197357	1.041392685158225	donor	wt_bedpe/harbinger_model_PY79-5_PY79-5_R1_001.recip.midpoint.bed.tract0.linkage51602.clusters.bed_6
453	PY79	2649372	2654132	harbinger_model_PY79-5_PY79-5_R1_001:2649372:2654132:.	0	0	0	0	0	6	intralinkage	0.54979	0.45021	4760	45.021	wt_bedpe/harbinger_model_PY79-5_PY79-5_R1_001.recip.midpoint.bed.tract0.linkage51602.clusters.bed	3106.875	2799.867067	2256.5	41	9071	24848	9	90.9	92.1	100	4357	369	34	34	4794	68	5	4794	0	WT	4760	wt_bedpe/harbinger_model_PY79-5_PY79-5_R1_001.recip.midpoint.bed.tract0.linkage51602.clusters.bed_88	0	51602	1000 bp+	intralinkage_1000 bp+	3.3534353378561645	3.4923237804830745	3.677606952720493	recipient	wt_bedpe/harbinger_model_PY79-5_PY79-5_R1_001.recip.midpoint.bed.tract0.linkage51602.clusters.bed_6
454	PY79	2654132	2654163	harbinger_model_PY79-5_PY79-5_R1_001:2654132:2654163:44	2654132	2654163	4760	45	4760	6	transformed	0.451613	0.548387	31	54.8387	wt_bedpe/harbinger_model_PY79-5_PY79-5_R1_001.recip.midpoint.bed.tract0.linkage51602.clusters.bed	1877	1	1877	1877	1877	1877	2	90.3	90.3	100	28	3	0	0	31	0	0	31	0	WT	31	wt_bedpe/harbinger_model_PY79-5_PY79-5_R1_001.recip.midpoint.bed.tract0.linkage51602.clusters.bed_89	0	51602	10-100 bp	transformed_10-100 bp	3.273464272621346	3.273464272621346	1.4913616938342726	donor	wt_bedpe/harbinger_model_PY79-5_PY79-5_R1_001.recip.midpoint.bed.tract0.linkage51602.clusters.bed_6
455	PY79	2654163	2658109	harbinger_model_PY79-5_PY79-5_R1_001:2654163:2658109:.	0	0	0	0	0	6	intralinkage	0.557273	0.442727	3946	44.2727	wt_bedpe/harbinger_model_PY79-5_PY79-5_R1_001.recip.midpoint.bed.tract0.linkage51602.clusters.bed	2031.4	2395.622359	1035	121	6670	10153	6	91.3	91.5	100	3611	329	10	6	3956	16	6	3956	0	WT	3946	wt_bedpe/harbinger_model_PY79-5_PY79-5_R1_001.recip.midpoint.bed.tract0.linkage51602.clusters.bed_90	0	51602	1000 bp+	intralinkage_1000 bp+	3.014940349792937	3.3077954481159737	3.5961570809161723	recipient	wt_bedpe/harbinger_model_PY79-5_PY79-5_R1_001.recip.midpoint.bed.tract0.linkage51602.clusters.bed_6
456	PY79	2658109	2658125	harbinger_model_PY79-5_PY79-5_R1_001:2658109:2658125:45	2658109	2658125	3946	46	3946	6	transformed	0.625	0.375	16	37.5	wt_bedpe/harbinger_model_PY79-5_PY79-5_R1_001.recip.midpoint.bed.tract0.linkage51602.clusters.bed	6670	1	6670	6670	6670	6670	2	93.8	93.8	100	15	1	0	0	16	0	0	16	0	WT	16	wt_bedpe/harbinger_model_PY79-5_PY79-5_R1_001.recip.midpoint.bed.tract0.linkage51602.clusters.bed_91	0	51602	10-100 bp	transformed_10-100 bp	3.824125833916549	3.824125833916549	1.2041199826559248	donor	wt_bedpe/harbinger_model_PY79-5_PY79-5_R1_001.recip.midpoint.bed.tract0.linkage51602.clusters.bed_6
457	PY79	2658125	2659467	harbinger_model_PY79-5_PY79-5_R1_001:2658125:2659467:.	0	0	0	0	0	6	intralinkage	0.601341	0.398659	1342	39.8659	wt_bedpe/harbinger_model_PY79-5_PY79-5_R1_001.recip.midpoint.bed.tract0.linkage51602.clusters.bed	2793.4	2441.34986	2753	1	6670	13963	6	70.2	85.1	100	1026	161	120	155	1462	275	19	1462	0	WT	1342	wt_bedpe/harbinger_model_PY79-5_PY79-5_R1_001.recip.midpoint.bed.tract0.linkage51602.clusters.bed_92	0	51602	1000 bp+	intralinkage_1000 bp+	3.4398062113933303	3.446133128810363	3.1277525158329733	recipient	wt_bedpe/harbinger_model_PY79-5_PY79-5_R1_001.recip.midpoint.bed.tract0.linkage51602.clusters.bed_6
458	PY79	2659467	2659628	harbinger_model_PY79-5_PY79-5_R1_001:2659467:2659628:46	2659467	2659628	1342	47	1342	6	transformed	0.621118	0.378882	161	37.8882	wt_bedpe/harbinger_model_PY79-5_PY79-5_R1_001.recip.midpoint.bed.tract0.linkage51602.clusters.bed	482	1	482	482	482	482	2	89.4	89.4	100	144	17	0	0	161	0	0	161	0	WT	161	wt_bedpe/harbinger_model_PY79-5_PY79-5_R1_001.recip.midpoint.bed.tract0.linkage51602.clusters.bed_93	0	51602	100-1000 bp	transformed_100-1000 bp	2.6830470382388496	2.6830470382388496	2.206825876031849	donor	wt_bedpe/harbinger_model_PY79-5_PY79-5_R1_001.recip.midpoint.bed.tract0.linkage51602.clusters.bed_6
459	PY79	2659628	2659850	harbinger_model_PY79-5_PY79-5_R1_001:2659628:2659850:.	0	0	0	0	0	6	intralinkage	0.445946	0.554054	222	55.40540000000001	wt_bedpe/harbinger_model_PY79-5_PY79-5_R1_001.recip.midpoint.bed.tract0.linkage51602.clusters.bed	482	1	482	482	482	482	2	90.5	90.5	100	201	21	0	0	222	0	0	222	0	WT	222	wt_bedpe/harbinger_model_PY79-5_PY79-5_R1_001.recip.midpoint.bed.tract0.linkage51602.clusters.bed_94	0	51602	100-1000 bp	intralinkage_100-1000 bp	2.6830470382388496	2.6830470382388496	2.346352974450639	recipient	wt_bedpe/harbinger_model_PY79-5_PY79-5_R1_001.recip.midpoint.bed.tract0.linkage51602.clusters.bed_6
460	PY79	2659850	2659862	harbinger_model_PY79-5_PY79-5_R1_001:2659850:2659862:47	2659850	2659862	222	48	222	6	transformed	0.916667	0.083333	12	8.333300000000001	wt_bedpe/harbinger_model_PY79-5_PY79-5_R1_001.recip.midpoint.bed.tract0.linkage51602.clusters.bed	482	1	482	482	482	482	2	91.7	91.7	100	11	1	0	0	12	0	0	12	0	WT	12	wt_bedpe/harbinger_model_PY79-5_PY79-5_R1_001.recip.midpoint.bed.tract0.linkage51602.clusters.bed_95	0	51602	10-100 bp	transformed_10-100 bp	2.6830470382388496	2.6830470382388496	1.0791812460476249	donor	wt_bedpe/harbinger_model_PY79-5_PY79-5_R1_001.recip.midpoint.bed.tract0.linkage51602.clusters.bed_6
461	PY79	2659862	2664492	harbinger_model_PY79-5_PY79-5_R1_001:2659862:2664492:.	0	0	0	0	0	6	intralinkage	0.546004	0.453996	4630	45.3996	wt_bedpe/harbinger_model_PY79-5_PY79-5_R1_001.recip.midpoint.bed.tract0.linkage51602.clusters.bed	368.4	146.6799231	426	85	482	1838	6	89.2	89.6	100	4142	469	12	19	4642	31	12	4642	0	WT	4630	wt_bedpe/harbinger_model_PY79-5_PY79-5_R1_001.recip.midpoint.bed.tract0.linkage51602.clusters.bed_96	0	51602	1000 bp+	intralinkage_1000 bp+	2.629409599102719	2.566319621524811	3.665580991017953	recipient	wt_bedpe/harbinger_model_PY79-5_PY79-5_R1_001.recip.midpoint.bed.tract0.linkage51602.clusters.bed_6
462	PY79	2664492	2664508	harbinger_model_PY79-5_PY79-5_R1_001:2664492:2664508:48	2664492	2664508	4630	49	4630	6	transformed	0.75	0.25	16	25	wt_bedpe/harbinger_model_PY79-5_PY79-5_R1_001.recip.midpoint.bed.tract0.linkage51602.clusters.bed	384	1	384	384	384	384	2	93.8	93.8	100	15	1	0	0	16	0	0	16	0	WT	16	wt_bedpe/harbinger_model_PY79-5_PY79-5_R1_001.recip.midpoint.bed.tract0.linkage51602.clusters.bed_97	0	51602	10-100 bp	transformed_10-100 bp	2.584331224367531	2.584331224367531	1.2041199826559248	donor	wt_bedpe/harbinger_model_PY79-5_PY79-5_R1_001.recip.midpoint.bed.tract0.linkage51602.clusters.bed_6
463	PY79	2664508	2666075	harbinger_model_PY79-5_PY79-5_R1_001:2664508:2666075:.	0	0	0	0	0	6	intralinkage	0.558392	0.441608	1567	44.1608	wt_bedpe/harbinger_model_PY79-5_PY79-5_R1_001.recip.midpoint.bed.tract0.linkage51602.clusters.bed	296.3333333	66.13746149	277	228	384	887	4	88.3	88.3	100	1383	184	0	0	1567	0	0	1567	0	WT	1567	wt_bedpe/harbinger_model_PY79-5_PY79-5_R1_001.recip.midpoint.bed.tract0.linkage51602.clusters.bed_98	0	51602	1000 bp+	intralinkage_1000 bp+	2.4424797690644486	2.471780506201699	3.1950689964685903	recipient	wt_bedpe/harbinger_model_PY79-5_PY79-5_R1_001.recip.midpoint.bed.tract0.linkage51602.clusters.bed_6
464	PY79	2666075	2666399	harbinger_model_PY79-5_PY79-5_R1_001:2666075:2666399:49	2666075	2666399	1567	50	1567	6	transformed	0.533951	0.466049	324	46.6049	wt_bedpe/harbinger_model_PY79-5_PY79-5_R1_001.recip.midpoint.bed.tract0.linkage51602.clusters.bed	228	1	228	228	228	228	2	84.3	84.8	100	273	48	0	3	324	3	1	324	0	WT	324	wt_bedpe/harbinger_model_PY79-5_PY79-5_R1_001.recip.midpoint.bed.tract0.linkage51602.clusters.bed_99	0	51602	100-1000 bp	transformed_100-1000 bp	2.357934847000454	2.357934847000454	2.510545010206612	donor	wt_bedpe/harbinger_model_PY79-5_PY79-5_R1_001.recip.midpoint.bed.tract0.linkage51602.clusters.bed_6
465	PY79	2666399	2666769	harbinger_model_PY79-5_PY79-5_R1_001:2666399:2666769:.	0	0	0	0	0	6	intralinkage	0.508108	0.491892	370	49.1892	wt_bedpe/harbinger_model_PY79-5_PY79-5_R1_001.recip.midpoint.bed.tract0.linkage51602.clusters.bed	228	1	228	228	228	228	2	88.9	88.9	100	329	41	0	0	370	0	0	370	0	WT	370	wt_bedpe/harbinger_model_PY79-5_PY79-5_R1_001.recip.midpoint.bed.tract0.linkage51602.clusters.bed_100	0	51602	100-1000 bp	intralinkage_100-1000 bp	2.357934847000454	2.357934847000454	2.568201724066995	recipient	wt_bedpe/harbinger_model_PY79-5_PY79-5_R1_001.recip.midpoint.bed.tract0.linkage51602.clusters.bed_6
466	PY79	2666769	2666778	harbinger_model_PY79-5_PY79-5_R1_001:2666769:2666778:50	2666769	2666778	370	51	370	6	transformed	0.555556	0.444444	9	44.4444	wt_bedpe/harbinger_model_PY79-5_PY79-5_R1_001.recip.midpoint.bed.tract0.linkage51602.clusters.bed	228	1	228	228	228	228	2	88.9	88.9	100	8	1	0	0	9	0	0	9	0	WT	9	wt_bedpe/harbinger_model_PY79-5_PY79-5_R1_001.recip.midpoint.bed.tract0.linkage51602.clusters.bed_101	0	51602	0-10 bp	transformed_0-10 bp	2.357934847000454	2.357934847000454	0.9542425094393248	donor	wt_bedpe/harbinger_model_PY79-5_PY79-5_R1_001.recip.midpoint.bed.tract0.linkage51602.clusters.bed_6
467	PY79	2666778	2669478	harbinger_model_PY79-5_PY79-5_R1_001:2666778:2669478:.	0	0	0	0	0	6	intralinkage	0.55037	0.44963	2700	44.963	wt_bedpe/harbinger_model_PY79-5_PY79-5_R1_001.recip.midpoint.bed.tract0.linkage51602.clusters.bed	1329.5	1102.560824	985	228	3120	5315	5	89.8	89.8	100	2425	270	1	5	2701	6	4	2701	0	WT	2700	wt_bedpe/harbinger_model_PY79-5_PY79-5_R1_001.recip.midpoint.bed.tract0.linkage51602.clusters.bed_102	0	51602	1000 bp+	intralinkage_1000 bp+	2.993436230497612	3.123688341667586	3.431363764158988	recipient	wt_bedpe/harbinger_model_PY79-5_PY79-5_R1_001.recip.midpoint.bed.tract0.linkage51602.clusters.bed_6
468	PY79	2669478	2669698	harbinger_model_PY79-5_PY79-5_R1_001:2669478:2669698:51	2669478	2669698	2700	52	2700	6	transformed	0.563636	0.436364	220	43.6364	wt_bedpe/harbinger_model_PY79-5_PY79-5_R1_001.recip.midpoint.bed.tract0.linkage51602.clusters.bed	1299	1	1299	1299	1299	1299	2	89.5	89.5	100	197	23	0	0	220	0	0	220	0	WT	220	wt_bedpe/harbinger_model_PY79-5_PY79-5_R1_001.recip.midpoint.bed.tract0.linkage51602.clusters.bed_103	0	51602	100-1000 bp	transformed_100-1000 bp	3.113609151073028	3.113609151073028	2.342422680822206	donor	wt_bedpe/harbinger_model_PY79-5_PY79-5_R1_001.recip.midpoint.bed.tract0.linkage51602.clusters.bed_6
469	PY79	2669698	2672147	harbinger_model_PY79-5_PY79-5_R1_001:2669698:2672147:.	0	0	0	0	0	6	intralinkage	0.548387	0.451613	2449	45.1613	wt_bedpe/harbinger_model_PY79-5_PY79-5_R1_001.recip.midpoint.bed.tract0.linkage51602.clusters.bed	5597.75	5094.152333	3562.5	1299	13967	22388	5	92.7	92.8	100	2271	173	1	5	2450	6	2	2450	0	WT	2449	wt_bedpe/harbinger_model_PY79-5_PY79-5_R1_001.recip.midpoint.bed.tract0.linkage51602.clusters.bed_104	0	51602	1000 bp+	intralinkage_1000 bp+	3.5517548730165664	3.748013498623725	3.388988785124714	recipient	wt_bedpe/harbinger_model_PY79-5_PY79-5_R1_001.recip.midpoint.bed.tract0.linkage51602.clusters.bed_6
470	PY79	2672147	2672180	harbinger_model_PY79-5_PY79-5_R1_001:2672147:2672180:52	2672147	2672180	2449	53	2449	6	transformed	0.727273	0.272727	33	27.2727	wt_bedpe/harbinger_model_PY79-5_PY79-5_R1_001.recip.midpoint.bed.tract0.linkage51602.clusters.bed	5427	1	5427	5427	5427	5427	2	97	97	100	32	1	0	0	33	0	0	33	0	WT	33	wt_bedpe/harbinger_model_PY79-5_PY79-5_R1_001.recip.midpoint.bed.tract0.linkage51602.clusters.bed_105	0	51602	10-100 bp	transformed_10-100 bp	3.734559821579476	3.734559821579476	1.5185139398778875	donor	wt_bedpe/harbinger_model_PY79-5_PY79-5_R1_001.recip.midpoint.bed.tract0.linkage51602.clusters.bed_6
471	PY79	2672180	2673815	harbinger_model_PY79-5_PY79-5_R1_001:2672180:2673815:.	0	0	0	0	0	6	intralinkage	0.581651	0.418349	1635	41.834900000000005	wt_bedpe/harbinger_model_PY79-5_PY79-5_R1_001.recip.midpoint.bed.tract0.linkage51602.clusters.bed	61490.4	51447.184	75431	1	132628	307448	6	97.6	97.6	100	1598	36	2	1	1637	3	3	1637	0	WT	1635	wt_bedpe/harbinger_model_PY79-5_PY79-5_R1_001.recip.midpoint.bed.tract0.linkage51602.clusters.bed_106	0	51602	1000 bp+	intralinkage_1000 bp+	4.877549865260729	4.788807318174388	3.2135177569963047	recipient	wt_bedpe/harbinger_model_PY79-5_PY79-5_R1_001.recip.midpoint.bed.tract0.linkage51602.clusters.bed_6
472	PY79	2673815	2673828	harbinger_model_PY79-5_PY79-5_R1_001:2673815:2673828:53	2673815	2673828	1635	54	1635	6	transformed	0.692308	0.307692	13	30.7692	wt_bedpe/harbinger_model_PY79-5_PY79-5_R1_001.recip.midpoint.bed.tract0.linkage51602.clusters.bed	202	1	202	202	202	202	2	84.6	84.6	100	11	2	0	0	13	0	0	13	0	WT	13	wt_bedpe/harbinger_model_PY79-5_PY79-5_R1_001.recip.midpoint.bed.tract0.linkage51602.clusters.bed_107	0	51602	10-100 bp	transformed_10-100 bp	2.305351369446624	2.305351369446624	1.1139433523068367	donor	wt_bedpe/harbinger_model_PY79-5_PY79-5_R1_001.recip.midpoint.bed.tract0.linkage51602.clusters.bed_6
473	PY79	2673828	2678330	harbinger_model_PY79-5_PY79-5_R1_001:2673828:2678330:.	0	0	0	0	0	6	intralinkage	0.575744	0.424256	4502	42.4256	wt_bedpe/harbinger_model_PY79-5_PY79-5_R1_001.recip.midpoint.bed.tract0.linkage51602.clusters.bed	2703.333333	2226.203337	2799.5	202	5440	16215	7	92.4	92.6	100	4161	328	0	13	4502	13	3	4502	0	WT	4502	wt_bedpe/harbinger_model_PY79-5_PY79-5_R1_001.recip.midpoint.bed.tract0.linkage51602.clusters.bed_108	0	51602	1000 bp+	intralinkage_1000 bp+	3.4470804718310024	3.4318995994379438	3.653405490664501	recipient	wt_bedpe/harbinger_model_PY79-5_PY79-5_R1_001.recip.midpoint.bed.tract0.linkage51602.clusters.bed_6
474	PY79	2678330	2678354	harbinger_model_PY79-5_PY79-5_R1_001:2678330:2678354:54	2678330	2678354	4502	55	4502	6	transformed	0.625	0.375	24	37.5	wt_bedpe/harbinger_model_PY79-5_PY79-5_R1_001.recip.midpoint.bed.tract0.linkage51602.clusters.bed	4774	1	4774	4774	4774	4774	2	91.7	91.7	100	22	2	0	0	24	0	0	24	0	WT	24	wt_bedpe/harbinger_model_PY79-5_PY79-5_R1_001.recip.midpoint.bed.tract0.linkage51602.clusters.bed_109	0	51602	10-100 bp	transformed_10-100 bp	3.678882414670736	3.678882414670736	1.380211241711606	donor	wt_bedpe/harbinger_model_PY79-5_PY79-5_R1_001.recip.midpoint.bed.tract0.linkage51602.clusters.bed_6
475	PY79	2678354	2805678	harbinger_model_PY79-5_PY79-5_R1_001:2678354:2805678:.	0	0	0	0	0	0	interlinkage	0.552936	0.447064	127324	44.7064	wt_bedpe/harbinger_model_PY79-5_PY79-5_R1_001.recip.midpoint.bed.tract0.linkage51602.clusters.bed	9857.056911	16082.25111	3350	1	88296	1212296	124	86.5	92.2	100	114344	9490	4896	3490	132220	8386	166	132220	0	WT	127324	wt_bedpe/harbinger_model_PY79-5_PY79-5_R1_001.recip.midpoint.bed.tract0.linkage51602.clusters.bed_110	0	51602	1000 bp+	interlinkage_1000 bp+	3.525044807036845	3.993747264017373	5.104910273921946	recipient	wt_bedpe/harbinger_model_PY79-5_PY79-5_R1_001.recip.midpoint.bed.tract0.linkage51602.clusters.bed_0
476	PY79	2805678	2805691	harbinger_model_PY79-5_PY79-5_R1_001:2805678:2805691:55	2805678	2805691	127324	56	127324	7	transformed	0.769231	0.230769	13	23.0769	wt_bedpe/harbinger_model_PY79-5_PY79-5_R1_001.recip.midpoint.bed.tract0.linkage51602.clusters.bed	8720	1	8720	8720	8720	8720	2	84.6	84.6	100	11	2	0	0	13	0	0	13	0	WT	13	wt_bedpe/harbinger_model_PY79-5_PY79-5_R1_001.recip.midpoint.bed.tract0.linkage51602.clusters.bed_111	0	51602	10-100 bp	transformed_10-100 bp	3.940516484932567	3.940516484932567	1.1139433523068367	donor	wt_bedpe/harbinger_model_PY79-5_PY79-5_R1_001.recip.midpoint.bed.tract0.linkage51602.clusters.bed_7
477	PY79	2805691	2805843	harbinger_model_PY79-5_PY79-5_R1_001:2805691:2805843:.	0	0	0	0	0	7	intralinkage	0.625	0.375	152	37.5	wt_bedpe/harbinger_model_PY79-5_PY79-5_R1_001.recip.midpoint.bed.tract0.linkage51602.clusters.bed	8720	1	8720	8720	8720	8720	2	95.4	95.4	100	145	7	0	0	152	0	0	152	0	WT	152	wt_bedpe/harbinger_model_PY79-5_PY79-5_R1_001.recip.midpoint.bed.tract0.linkage51602.clusters.bed_112	0	51602	100-1000 bp	intralinkage_100-1000 bp	3.940516484932567	3.940516484932567	2.1818435879447726	recipient	wt_bedpe/harbinger_model_PY79-5_PY79-5_R1_001.recip.midpoint.bed.tract0.linkage51602.clusters.bed_7
478	PY79	2805843	2805882	harbinger_model_PY79-5_PY79-5_R1_001:2805843:2805882:56	2805843	2805882	152	57	152	7	transformed	0.435897	0.564103	39	56.4103	wt_bedpe/harbinger_model_PY79-5_PY79-5_R1_001.recip.midpoint.bed.tract0.linkage51602.clusters.bed	8720	1	8720	8720	8720	8720	2	97.4	97.4	100	38	1	0	0	39	0	0	39	0	WT	39	wt_bedpe/harbinger_model_PY79-5_PY79-5_R1_001.recip.midpoint.bed.tract0.linkage51602.clusters.bed_113	0	51602	10-100 bp	transformed_10-100 bp	3.940516484932567	3.940516484932567	1.591064607026499	donor	wt_bedpe/harbinger_model_PY79-5_PY79-5_R1_001.recip.midpoint.bed.tract0.linkage51602.clusters.bed_7
479	PY79	2805882	3036801	harbinger_model_PY79-5_PY79-5_R1_001:2805882:3036801:.	0	0	0	0	0	0	interlinkage	0.554333	0.445667	230919	44.5667	wt_bedpe/harbinger_model_PY79-5_PY79-5_R1_001.recip.midpoint.bed.tract0.linkage51602.clusters.bed	3339.811475	7086.853704	595.5	1	61607	814671	245	68.5	90.8	99.6791	174223	17483	24279	38472	254457	62751	267	254457	741	WT	230919	wt_bedpe/harbinger_model_PY79-5_PY79-5_R1_001.recip.midpoint.bed.tract0.linkage51602.clusters.bed_114	0	51602	1000 bp+	interlinkage_1000 bp+	2.774881765818796	3.5237219525367145	5.363459668108499	recipient	wt_bedpe/harbinger_model_PY79-5_PY79-5_R1_001.recip.midpoint.bed.tract0.linkage51602.clusters.bed_0
480	PY79	3036801	3038636	harbinger_model_PY79-5_PY79-5_R1_001:3036801:3038636:57	3036801	3038636	230919	58	230919	8	transformed	0.541144	0.458856	1835	45.8856	wt_bedpe/harbinger_model_PY79-5_PY79-5_R1_001.recip.midpoint.bed.tract0.linkage51602.clusters.bed	4980	6792.347878	1566	92	16696	19917	5	87.7	87.9	100	1610	219	1	6	1836	7	2	1836	0	WT	1835	wt_bedpe/harbinger_model_PY79-5_PY79-5_R1_001.recip.midpoint.bed.tract0.linkage51602.clusters.bed_115	0	51602	1000 bp+	transformed_1000 bp+	3.1947917577219247	3.6972293427597176	3.263636068588108	donor	wt_bedpe/harbinger_model_PY79-5_PY79-5_R1_001.recip.midpoint.bed.tract0.linkage51602.clusters.bed_8
481	PY79	3038636	3038662	harbinger_model_PY79-5_PY79-5_R1_001:3038636:3038662:.	0	0	0	0	0	8	intralinkage	0.576923	0.423077	26	42.3077	wt_bedpe/harbinger_model_PY79-5_PY79-5_R1_001.recip.midpoint.bed.tract0.linkage51602.clusters.bed	16696	1	16696	16696	16696	16696	2	88.5	88.5	100	23	3	0	0	26	0	0	26	0	WT	26	wt_bedpe/harbinger_model_PY79-5_PY79-5_R1_001.recip.midpoint.bed.tract0.linkage51602.clusters.bed_116	0	51602	10-100 bp	intralinkage_10-100 bp	4.222612436057398	4.222612436057398	1.414973347970818	recipient	wt_bedpe/harbinger_model_PY79-5_PY79-5_R1_001.recip.midpoint.bed.tract0.linkage51602.clusters.bed_8
482	PY79	3038662	3039014	harbinger_model_PY79-5_PY79-5_R1_001:3038662:3039014:58	3038662	3039014	26	59	26	8	transformed	0.573864	0.426136	352	42.6136	wt_bedpe/harbinger_model_PY79-5_PY79-5_R1_001.recip.midpoint.bed.tract0.linkage51602.clusters.bed	16696	1	16696	16696	16696	16696	2	92	92	100	324	28	0	0	352	0	0	352	0	WT	352	wt_bedpe/harbinger_model_PY79-5_PY79-5_R1_001.recip.midpoint.bed.tract0.linkage51602.clusters.bed_117	0	51602	100-1000 bp	transformed_100-1000 bp	4.222612436057398	4.222612436057398	2.546542663478131	donor	wt_bedpe/harbinger_model_PY79-5_PY79-5_R1_001.recip.midpoint.bed.tract0.linkage51602.clusters.bed_8
483	PY79	3039014	3039045	harbinger_model_PY79-5_PY79-5_R1_001:3039014:3039045:.	0	0	0	0	0	8	intralinkage	0.612903	0.387097	31	38.709700000000005	wt_bedpe/harbinger_model_PY79-5_PY79-5_R1_001.recip.midpoint.bed.tract0.linkage51602.clusters.bed	16696	1	16696	16696	16696	16696	2	96.8	96.8	100	30	1	0	0	31	0	0	31	0	WT	31	wt_bedpe/harbinger_model_PY79-5_PY79-5_R1_001.recip.midpoint.bed.tract0.linkage51602.clusters.bed_118	0	51602	10-100 bp	intralinkage_10-100 bp	4.222612436057398	4.222612436057398	1.4913616938342726	recipient	wt_bedpe/harbinger_model_PY79-5_PY79-5_R1_001.recip.midpoint.bed.tract0.linkage51602.clusters.bed_8
484	PY79	3039045	3039083	harbinger_model_PY79-5_PY79-5_R1_001:3039045:3039083:59	3039045	3039083	31	60	31	8	transformed	0.473684	0.526316	38	52.6316	wt_bedpe/harbinger_model_PY79-5_PY79-5_R1_001.recip.midpoint.bed.tract0.linkage51602.clusters.bed	16696	1	16696	16696	16696	16696	2	97.4	97.4	100	37	1	0	0	38	0	0	38	0	WT	38	wt_bedpe/harbinger_model_PY79-5_PY79-5_R1_001.recip.midpoint.bed.tract0.linkage51602.clusters.bed_119	0	51602	10-100 bp	transformed_10-100 bp	4.222612436057398	4.222612436057398	1.579783597	donor	wt_bedpe/harbinger_model_PY79-5_PY79-5_R1_001.recip.midpoint.bed.tract0.linkage51602.clusters.bed_8
485	PY79	3039083	3241623	harbinger_model_PY79-5_PY79-5_R1_001:3039083:3241623:.	0	0	0	0	0	0	interlinkage	0.54879	0.45121	202540	45.121	wt_bedpe/harbinger_model_PY79-5_PY79-5_R1_001.recip.midpoint.bed.tract0.linkage51602.clusters.bed	7556.376744	24987.22649	1283	1	304359	1624407	216	78	90.9	100	166332	16408	10747	19800	213287	30547	284	213287	0	WT	202540	wt_bedpe/harbinger_model_PY79-5_PY79-5_R1_001.recip.midpoint.bed.tract0.linkage51602.clusters.bed_120	0	51602	1000 bp+	interlinkage_1000 bp+	3.1082266563749283	3.878313602738601	5.306510805643383	recipient	wt_bedpe/harbinger_model_PY79-5_PY79-5_R1_001.recip.midpoint.bed.tract0.linkage51602.clusters.bed_0
486	PY79	3241623	3242240	harbinger_model_PY79-5_PY79-5_R1_001:3241623:3242240:60	3241623	3242240	202540	61	202540	9	transformed	0.538088	0.461912	617	46.1912	wt_bedpe/harbinger_model_PY79-5_PY79-5_R1_001.recip.midpoint.bed.tract0.linkage51602.clusters.bed	6197.5	4670.5	6197.5	1528	10867	12394	3	88.8	88.8	100	548	69	0	0	617	0	0	617	0	WT	617	wt_bedpe/harbinger_model_PY79-5_PY79-5_R1_001.recip.midpoint.bed.tract0.linkage51602.clusters.bed_121	0	51602	100-1000 bp	transformed_100-1000 bp	3.792216535439859	3.792216535439859	2.7902851640332416	donor	wt_bedpe/harbinger_model_PY79-5_PY79-5_R1_001.recip.midpoint.bed.tract0.linkage51602.clusters.bed_9
487	PY79	3242240	3243121	harbinger_model_PY79-5_PY79-5_R1_001:3242240:3243121:.	0	0	0	0	0	9	intralinkage	0.540295	0.459705	881	45.9705	wt_bedpe/harbinger_model_PY79-5_PY79-5_R1_001.recip.midpoint.bed.tract0.linkage51602.clusters.bed	10867	1	10867	10867	10867	10867	2	90.7	90.7	100	799	82	0	0	881	0	0	881	0	WT	881	wt_bedpe/harbinger_model_PY79-5_PY79-5_R1_001.recip.midpoint.bed.tract0.linkage51602.clusters.bed_122	0	51602	100-1000 bp	intralinkage_100-1000 bp	4.036109667	4.036109667	2.944975908412048	recipient	wt_bedpe/harbinger_model_PY79-5_PY79-5_R1_001.recip.midpoint.bed.tract0.linkage51602.clusters.bed_9
488	PY79	3243121	3243392	harbinger_model_PY79-5_PY79-5_R1_001:3243121:3243392:61	3243121	3243392	881	62	881	9	transformed	0.579336	0.420664	271	42.0664	wt_bedpe/harbinger_model_PY79-5_PY79-5_R1_001.recip.midpoint.bed.tract0.linkage51602.clusters.bed	1338	1	1338	1338	1338	1338	2	87.8	87.8	100	238	33	0	0	271	0	0	271	0	WT	271	wt_bedpe/harbinger_model_PY79-5_PY79-5_R1_001.recip.midpoint.bed.tract0.linkage51602.clusters.bed_123	0	51602	100-1000 bp	transformed_100-1000 bp	3.1264561134318045	3.1264561134318045	2.432969290874406	donor	wt_bedpe/harbinger_model_PY79-5_PY79-5_R1_001.recip.midpoint.bed.tract0.linkage51602.clusters.bed_9
489	PY79	3243392	3244885	harbinger_model_PY79-5_PY79-5_R1_001:3243392:3244885:.	0	0	0	0	0	9	intralinkage	0.551909	0.448091	1493	44.8091	wt_bedpe/harbinger_model_PY79-5_PY79-5_R1_001.recip.midpoint.bed.tract0.linkage51602.clusters.bed	5279.666667	5778.055671	1338	1053	13448	15837	4	91.2	91.2	100	1361	130	0	2	1493	2	2	1493	0	WT	1493	wt_bedpe/harbinger_model_PY79-5_PY79-5_R1_001.recip.midpoint.bed.tract0.linkage51602.clusters.bed_124	0	51602	1000 bp+	intralinkage_1000 bp+	3.1264561134318045	3.722606504114813	3.1740598077250253	recipient	wt_bedpe/harbinger_model_PY79-5_PY79-5_R1_001.recip.midpoint.bed.tract0.linkage51602.clusters.bed_9
490	PY79	3244885	3245435	harbinger_model_PY79-5_PY79-5_R1_001:3244885:3245435:62	3244885	3245435	1493	63	1493	9	transformed	0.590909	0.409091	550	40.9091	wt_bedpe/harbinger_model_PY79-5_PY79-5_R1_001.recip.midpoint.bed.tract0.linkage51602.clusters.bed	13448	1	13448	13448	13448	13448	2	91.8	91.8	100	505	45	0	0	550	0	0	550	0	WT	550	wt_bedpe/harbinger_model_PY79-5_PY79-5_R1_001.recip.midpoint.bed.tract0.linkage51602.clusters.bed_125	0	51602	100-1000 bp	transformed_100-1000 bp	4.128657700431415	4.128657700431415	2.740362689494244	donor	wt_bedpe/harbinger_model_PY79-5_PY79-5_R1_001.recip.midpoint.bed.tract0.linkage51602.clusters.bed_9
491	PY79	3245435	3834417	harbinger_model_PY79-5_PY79-5_R1_001:3245435:3834417:.	0	0	0	0	0	0	interlinkage	0.556958	0.443042	588982	44.3042	wt_bedpe/harbinger_model_PY79-5_PY79-5_R1_001.recip.midpoint.bed.tract0.linkage51602.clusters.bed	11307.74454	102505.705	927	1	2438900	6727514	596	70.5	90.4	98.6253	458930	47662	69782	74293	650667	144075	993	650667	8097	WT	588982	wt_bedpe/harbinger_model_PY79-5_PY79-5_R1_001.recip.midpoint.bed.tract0.linkage51602.clusters.bed_126	0	51602	1000 bp+	interlinkage_1000 bp+	2.967079734144497	4.053375988522687	5.770102022426955	recipient	wt_bedpe/harbinger_model_PY79-5_PY79-5_R1_001.recip.midpoint.bed.tract0.linkage51602.clusters.bed_0
492	PY79	3834417	3834427	harbinger_model_PY79-5_PY79-5_R1_001:3834417:3834427:63	3834417	3834427	588982	64	588982	10	transformed	0.9	0.1	10	10	wt_bedpe/harbinger_model_PY79-5_PY79-5_R1_001.recip.midpoint.bed.tract0.linkage51602.clusters.bed	3085	1	3085	3085	3085	3085	2	90	90	100	9	1	0	0	10	0	0	10	0	WT	10	wt_bedpe/harbinger_model_PY79-5_PY79-5_R1_001.recip.midpoint.bed.tract0.linkage51602.clusters.bed_127	0	51602	10-100 bp	transformed_10-100 bp	3.4892551683692603	3.4892551683692603	1	donor	wt_bedpe/harbinger_model_PY79-5_PY79-5_R1_001.recip.midpoint.bed.tract0.linkage51602.clusters.bed_10
493	PY79	3834427	3834696	harbinger_model_PY79-5_PY79-5_R1_001:3834427:3834696:.	0	0	0	0	0	10	intralinkage	0.546468	0.453532	269	45.3532	wt_bedpe/harbinger_model_PY79-5_PY79-5_R1_001.recip.midpoint.bed.tract0.linkage51602.clusters.bed	3085	1	3085	3085	3085	3085	2	92.2	92.2	100	248	21	0	0	269	0	0	269	0	WT	269	wt_bedpe/harbinger_model_PY79-5_PY79-5_R1_001.recip.midpoint.bed.tract0.linkage51602.clusters.bed_128	0	51602	100-1000 bp	intralinkage_100-1000 bp	3.4892551683692603	3.4892551683692603	2.429752280002408	recipient	wt_bedpe/harbinger_model_PY79-5_PY79-5_R1_001.recip.midpoint.bed.tract0.linkage51602.clusters.bed_10
494	PY79	3834696	3834978	harbinger_model_PY79-5_PY79-5_R1_001:3834696:3834978:64	3834696	3834978	269	65	269	10	transformed	0.507092	0.492908	282	49.2908	wt_bedpe/harbinger_model_PY79-5_PY79-5_R1_001.recip.midpoint.bed.tract0.linkage51602.clusters.bed	3085	1	3085	3085	3085	3085	2	89.4	89.4	100	252	30	0	0	282	0	0	282	0	WT	282	wt_bedpe/harbinger_model_PY79-5_PY79-5_R1_001.recip.midpoint.bed.tract0.linkage51602.clusters.bed_129	0	51602	100-1000 bp	transformed_100-1000 bp	3.4892551683692603	3.4892551683692603	2.450249108319361	donor	wt_bedpe/harbinger_model_PY79-5_PY79-5_R1_001.recip.midpoint.bed.tract0.linkage51602.clusters.bed_10
495	PY79	3834978	3835146	harbinger_model_PY79-5_PY79-5_R1_001:3834978:3835146:.	0	0	0	0	0	10	intralinkage	0.511905	0.488095	168	48.8095	wt_bedpe/harbinger_model_PY79-5_PY79-5_R1_001.recip.midpoint.bed.tract0.linkage51602.clusters.bed	3085	1	3085	3085	3085	3085	2	92.9	92.9	100	156	12	0	0	168	0	0	168	0	WT	168	wt_bedpe/harbinger_model_PY79-5_PY79-5_R1_001.recip.midpoint.bed.tract0.linkage51602.clusters.bed_130	0	51602	100-1000 bp	intralinkage_100-1000 bp	3.4892551683692603	3.4892551683692603	2.225309281725863	recipient	wt_bedpe/harbinger_model_PY79-5_PY79-5_R1_001.recip.midpoint.bed.tract0.linkage51602.clusters.bed_10
496	PY79	3835146	3835165	harbinger_model_PY79-5_PY79-5_R1_001:3835146:3835165:65	3835146	3835165	168	66	168	10	transformed	0.526316	0.473684	19	47.3684	wt_bedpe/harbinger_model_PY79-5_PY79-5_R1_001.recip.midpoint.bed.tract0.linkage51602.clusters.bed	3085	1	3085	3085	3085	3085	2	94.7	94.7	100	18	1	0	0	19	0	0	19	0	WT	19	wt_bedpe/harbinger_model_PY79-5_PY79-5_R1_001.recip.midpoint.bed.tract0.linkage51602.clusters.bed_131	0	51602	10-100 bp	transformed_10-100 bp	3.4892551683692603	3.4892551683692603	1.2787536009528289	donor	wt_bedpe/harbinger_model_PY79-5_PY79-5_R1_001.recip.midpoint.bed.tract0.linkage51602.clusters.bed_10
497	PY79	3835165	3836323	harbinger_model_PY79-5_PY79-5_R1_001:3835165:3836323:.	0	0	0	0	0	10	intralinkage	0.512953	0.487047	1158	48.7047	wt_bedpe/harbinger_model_PY79-5_PY79-5_R1_001.recip.midpoint.bed.tract0.linkage51602.clusters.bed	1589	1497	1589	93	3085	3177	3	91.5	91.5	100	1059	99	0	0	1158	0	0	1158	0	WT	1158	wt_bedpe/harbinger_model_PY79-5_PY79-5_R1_001.recip.midpoint.bed.tract0.linkage51602.clusters.bed_132	0	51602	1000 bp+	intralinkage_1000 bp+	3.2011238972073794	3.2011238972073794	3.0637085593914173	recipient	wt_bedpe/harbinger_model_PY79-5_PY79-5_R1_001.recip.midpoint.bed.tract0.linkage51602.clusters.bed_10
498	PY79	3836323	3836360	harbinger_model_PY79-5_PY79-5_R1_001:3836323:3836360:66	3836323	3836360	1158	67	1158	10	transformed	0.486486	0.513514	37	51.351400000000005	wt_bedpe/harbinger_model_PY79-5_PY79-5_R1_001.recip.midpoint.bed.tract0.linkage51602.clusters.bed	93	1	93	93	93	93	2	97.3	97.3	100	36	1	0	0	37	0	0	37	0	WT	37	wt_bedpe/harbinger_model_PY79-5_PY79-5_R1_001.recip.midpoint.bed.tract0.linkage51602.clusters.bed_133	0	51602	10-100 bp	transformed_10-100 bp	1.968482948553935	1.968482948553935	1.568201724066995	donor	wt_bedpe/harbinger_model_PY79-5_PY79-5_R1_001.recip.midpoint.bed.tract0.linkage51602.clusters.bed_10
499	PY79	3836360	4033458	harbinger_model_PY79-5_PY79-5_R1_001:3836360:4033458:.	0	0	0	0	0	0	interlinkage	0.567479	0.432521	197098	43.2521	wt_bedpe/harbinger_model_PY79-5_PY79-5_R1_001.recip.midpoint.bed.tract0.linkage51602.clusters.bed	16531.08879	102354.931	659	1	1195935	3537440	215	51.9	91	98.1628	123828	12019	44949	57630	238426	102579	290	238426	3621	WT	197098	wt_bedpe/harbinger_model_PY79-5_PY79-5_R1_001.recip.midpoint.bed.tract0.linkage51602.clusters.bed_134	0	51602	1000 bp+	interlinkage_1000 bp+	2.8188854145940097	4.218301458527088	5.294682217413027	recipient	wt_bedpe/harbinger_model_PY79-5_PY79-5_R1_001.recip.midpoint.bed.tract0.linkage51602.clusters.bed_0
500	PY79	0	599035	harbinger_model_PY79-6_PY79-6_R1_001:0:599035:.	0	0	0	0	0	0	interlinkage	0.55668	0.44332	599035	44.332	wt_bedpe/harbinger_model_PY79-6_PY79-6_R1_001.recip.midpoint.bed.tract0.linkage51602.clusters.bed	6269.516272	23945.17367	742	1	302277	4237518	677	65.2	91.4	94.9869	439326	40494	105219	89185	674224	194404	833	674224	30030	WT	599035	wt_bedpe/harbinger_model_PY79-6_PY79-6_R1_001.recip.midpoint.bed.tract0.linkage51602.clusters.bed_0	0	51602	1000 bp+	interlinkage_1000 bp+	2.870403905279027	3.797234033892061	5.7774521977863085	recipient	wt_bedpe/harbinger_model_PY79-6_PY79-6_R1_001.recip.midpoint.bed.tract0.linkage51602.clusters.bed_0
501	PY79	599035	599576	harbinger_model_PY79-6_PY79-6_R1_001:599035:599576:0	599035	599576	0	1	0	1	transformed	0.452865	0.547135	541	54.7135	wt_bedpe/harbinger_model_PY79-6_PY79-6_R1_001.recip.midpoint.bed.tract0.linkage51602.clusters.bed	1	1	1	1	1	1	2	99.8	99.8	100	540	1	0	0	541	0	0	541	0	WT	541	wt_bedpe/harbinger_model_PY79-6_PY79-6_R1_001.recip.midpoint.bed.tract0.linkage51602.clusters.bed_1	0	51602	100-1000 bp	transformed_100-1000 bp	0	0	2.733197265106569	donor	wt_bedpe/harbinger_model_PY79-6_PY79-6_R1_001.recip.midpoint.bed.tract0.linkage51602.clusters.bed_1
502	PY79	599576	2299758	harbinger_model_PY79-6_PY79-6_R1_001:599576:2299758:.	0	0	0	0	0	0	interlinkage	0.5639	0.4361	1700182	43.61	wt_bedpe/harbinger_model_PY79-6_PY79-6_R1_001.recip.midpoint.bed.tract0.linkage51602.clusters.bed	6754.956297	31804.20933	1004	1	697540	11745131	1740	71.4	90.8	99.0564	1352386	133585	209952	198168	1894091	408120	2805	1894091	16043	WT	1700182	wt_bedpe/harbinger_model_PY79-6_PY79-6_R1_001.recip.midpoint.bed.tract0.linkage51602.clusters.bed_2	0	51602	1000 bp+	interlinkage_1000 bp+	3.0017337128090005	3.829622543582603	6.230495413945897	recipient	wt_bedpe/harbinger_model_PY79-6_PY79-6_R1_001.recip.midpoint.bed.tract0.linkage51602.clusters.bed_0
503	PY79	2299758	2299824	harbinger_model_PY79-6_PY79-6_R1_001:2299758:2299824:1	2299758	2299824	1700182	2	1700182	2	transformed	0.606061	0.393939	66	39.3939	wt_bedpe/harbinger_model_PY79-6_PY79-6_R1_001.recip.midpoint.bed.tract0.linkage51602.clusters.bed	38292	1	38292	38292	38292	38292	2	98.5	98.5	100	65	1	0	0	66	0	0	66	0	WT	66	wt_bedpe/harbinger_model_PY79-6_PY79-6_R1_001.recip.midpoint.bed.tract0.linkage51602.clusters.bed_3	0	51602	10-100 bp	transformed_10-100 bp	4.583108050241135	4.583108050241135	1.8195439355418688	donor	wt_bedpe/harbinger_model_PY79-6_PY79-6_R1_001.recip.midpoint.bed.tract0.linkage51602.clusters.bed_2
504	PY79	2299824	2308149	harbinger_model_PY79-6_PY79-6_R1_001:2299824:2308149:.	0	0	0	0	0	2	intralinkage	0.554474	0.445526	8325	44.5526	wt_bedpe/harbinger_model_PY79-6_PY79-6_R1_001.recip.midpoint.bed.tract0.linkage51602.clusters.bed	8571.8	12220.04643	2349	23	38292	85709	11	90.9	91.1	100	7576	729	12	20	8337	32	10	8337	0	WT	8325	wt_bedpe/harbinger_model_PY79-6_PY79-6_R1_001.recip.midpoint.bed.tract0.linkage51602.clusters.bed_4	0	51602	1000 bp+	intralinkage_1000 bp+	3.370883016777606	3.9330720293891934	3.9203842421783577	recipient	wt_bedpe/harbinger_model_PY79-6_PY79-6_R1_001.recip.midpoint.bed.tract0.linkage51602.clusters.bed_2
505	PY79	2308149	2308190	harbinger_model_PY79-6_PY79-6_R1_001:2308149:2308190:2	2308149	2308190	8325	3	8325	2	transformed	0.658537	0.341463	41	34.146300000000004	wt_bedpe/harbinger_model_PY79-6_PY79-6_R1_001.recip.midpoint.bed.tract0.linkage51602.clusters.bed	1362	1	1362	1362	1362	1362	2	87.8	87.8	100	36	5	0	0	41	0	0	41	0	WT	41	wt_bedpe/harbinger_model_PY79-6_PY79-6_R1_001.recip.midpoint.bed.tract0.linkage51602.clusters.bed_5	0	51602	10-100 bp	transformed_10-100 bp	3.1341771075767664	3.1341771075767664	1.6127838567197357	donor	wt_bedpe/harbinger_model_PY79-6_PY79-6_R1_001.recip.midpoint.bed.tract0.linkage51602.clusters.bed_2
506	PY79	2308190	2309497	harbinger_model_PY79-6_PY79-6_R1_001:2308190:2309497:.	0	0	0	0	0	2	intralinkage	0.558531	0.441469	1307	44.1469	wt_bedpe/harbinger_model_PY79-6_PY79-6_R1_001.recip.midpoint.bed.tract0.linkage51602.clusters.bed	1078.333333	365.331656	1309	564	1362	3233	4	93.3	93.4	100	1222	85	3	0	1310	3	2	1310	0	WT	1307	wt_bedpe/harbinger_model_PY79-6_PY79-6_R1_001.recip.midpoint.bed.tract0.linkage51602.clusters.bed_6	0	51602	1000 bp+	intralinkage_1000 bp+	3.116939646550756	3.032753030150808	3.116275587580544	recipient	wt_bedpe/harbinger_model_PY79-6_PY79-6_R1_001.recip.midpoint.bed.tract0.linkage51602.clusters.bed_2
507	PY79	2309497	2309545	harbinger_model_PY79-6_PY79-6_R1_001:2309497:2309545:3	2309497	2309545	1307	4	1307	2	transformed	0.479167	0.520833	48	52.0833	wt_bedpe/harbinger_model_PY79-6_PY79-6_R1_001.recip.midpoint.bed.tract0.linkage51602.clusters.bed	564	1	564	564	564	564	2	95.8	95.8	100	46	2	0	0	48	0	0	48	0	WT	48	wt_bedpe/harbinger_model_PY79-6_PY79-6_R1_001.recip.midpoint.bed.tract0.linkage51602.clusters.bed_7	0	51602	10-100 bp	transformed_10-100 bp	2.751279103983342	2.751279103983342	1.6812412373755872	donor	wt_bedpe/harbinger_model_PY79-6_PY79-6_R1_001.recip.midpoint.bed.tract0.linkage51602.clusters.bed_2
508	PY79	2309545	2311279	harbinger_model_PY79-6_PY79-6_R1_001:2309545:2311279:.	0	0	0	0	0	2	intralinkage	0.595156	0.404844	1734	40.4844	wt_bedpe/harbinger_model_PY79-6_PY79-6_R1_001.recip.midpoint.bed.tract0.linkage51602.clusters.bed	5345	6679.794352	681	564	14790	16033	4	92	92	100	1597	134	1	3	1735	4	4	1735	0	WT	1734	wt_bedpe/harbinger_model_PY79-6_PY79-6_R1_001.recip.midpoint.bed.tract0.linkage51602.clusters.bed_8	0	51602	1000 bp+	intralinkage_1000 bp+	2.833147111912785	3.7279477095447966	3.239049093140192	recipient	wt_bedpe/harbinger_model_PY79-6_PY79-6_R1_001.recip.midpoint.bed.tract0.linkage51602.clusters.bed_2
509	PY79	2311279	2311287	harbinger_model_PY79-6_PY79-6_R1_001:2311279:2311287:4	2311279	2311287	1734	5	1734	2	transformed	0.75	0.25	8	25	wt_bedpe/harbinger_model_PY79-6_PY79-6_R1_001.recip.midpoint.bed.tract0.linkage51602.clusters.bed	14790	1	14790	14790	14790	14790	2	87.5	87.5	100	7	1	0	0	8	0	0	8	0	WT	8	wt_bedpe/harbinger_model_PY79-6_PY79-6_R1_001.recip.midpoint.bed.tract0.linkage51602.clusters.bed_9	0	51602	0-10 bp	transformed_0-10 bp	4.169968173996892	4.169968173996892	0.9030899869919436	donor	wt_bedpe/harbinger_model_PY79-6_PY79-6_R1_001.recip.midpoint.bed.tract0.linkage51602.clusters.bed_2
510	PY79	2311287	2314213	harbinger_model_PY79-6_PY79-6_R1_001:2311287:2314213:.	0	0	0	0	0	2	intralinkage	0.564593	0.435407	2926	43.5407	wt_bedpe/harbinger_model_PY79-6_PY79-6_R1_001.recip.midpoint.bed.tract0.linkage51602.clusters.bed	5576.75	5611.238069	3553	411	14790	22304	5	89.7	89.7	100	2625	300	1	1	2927	2	2	2927	0	WT	2926	wt_bedpe/harbinger_model_PY79-6_PY79-6_R1_001.recip.midpoint.bed.tract0.linkage51602.clusters.bed_10	0	51602	1000 bp+	intralinkage_1000 bp+	3.550595207489328	3.746381175950399	3.466274321789292	recipient	wt_bedpe/harbinger_model_PY79-6_PY79-6_R1_001.recip.midpoint.bed.tract0.linkage51602.clusters.bed_2
511	PY79	2314213	2315788	harbinger_model_PY79-6_PY79-6_R1_001:2314213:2315788:5	2314213	2315788	2926	6	2926	2	transformed	0.569524	0.430476	1575	43.0476	wt_bedpe/harbinger_model_PY79-6_PY79-6_R1_001.recip.midpoint.bed.tract0.linkage51602.clusters.bed	1553	249	1553	1305	1801	3105	3	88.7	89.1	100	1403	168	6	4	1581	10	4	1581	0	WT	1575	wt_bedpe/harbinger_model_PY79-6_PY79-6_R1_001.recip.midpoint.bed.tract0.linkage51602.clusters.bed_11	0	51602	1000 bp+	transformed_1000 bp+	3.191171455728558	3.191171455728558	3.197280558125619	donor	wt_bedpe/harbinger_model_PY79-6_PY79-6_R1_001.recip.midpoint.bed.tract0.linkage51602.clusters.bed_2
512	PY79	2315788	2317040	harbinger_model_PY79-6_PY79-6_R1_001:2315788:2317040:.	0	0	0	0	0	2	intralinkage	0.515974	0.484026	1252	48.4026	wt_bedpe/harbinger_model_PY79-6_PY79-6_R1_001.recip.midpoint.bed.tract0.linkage51602.clusters.bed	1066.666667	277.5192378	1216	679	1305	3198	4	92.7	92.7	100	1161	90	0	1	1252	1	1	1252	0	WT	1252	wt_bedpe/harbinger_model_PY79-6_PY79-6_R1_001.recip.midpoint.bed.tract0.linkage51602.clusters.bed_12	0	51602	1000 bp+	intralinkage_1000 bp+	3.084933574936716	3.0280287237359604	3.097604328874411	recipient	wt_bedpe/harbinger_model_PY79-6_PY79-6_R1_001.recip.midpoint.bed.tract0.linkage51602.clusters.bed_2
513	PY79	2317040	2317058	harbinger_model_PY79-6_PY79-6_R1_001:2317040:2317058:6	2317040	2317058	1252	7	1252	2	transformed	0.555556	0.444444	18	44.4444	wt_bedpe/harbinger_model_PY79-6_PY79-6_R1_001.recip.midpoint.bed.tract0.linkage51602.clusters.bed	679	1	679	679	679	679	2	94.4	94.4	100	17	1	0	0	18	0	0	18	0	WT	18	wt_bedpe/harbinger_model_PY79-6_PY79-6_R1_001.recip.midpoint.bed.tract0.linkage51602.clusters.bed_13	0	51602	10-100 bp	transformed_10-100 bp	2.8318697742805017	2.8318697742805017	1.255272505103306	donor	wt_bedpe/harbinger_model_PY79-6_PY79-6_R1_001.recip.midpoint.bed.tract0.linkage51602.clusters.bed_2
514	PY79	2317058	2319589	harbinger_model_PY79-6_PY79-6_R1_001:2317058:2319589:.	0	0	0	0	0	2	intralinkage	0.522323	0.477677	2531	47.767700000000005	wt_bedpe/harbinger_model_PY79-6_PY79-6_R1_001.recip.midpoint.bed.tract0.linkage51602.clusters.bed	648	29.60069929	655	610	679	1942	4	93.1	93.1	100	2357	174	0	0	2531	0	0	2531	0	WT	2531	wt_bedpe/harbinger_model_PY79-6_PY79-6_R1_001.recip.midpoint.bed.tract0.linkage51602.clusters.bed_14	0	51602	1000 bp+	intralinkage_1000 bp+	2.816241299991783	2.8115750058705933	3.4032921451582543	recipient	wt_bedpe/harbinger_model_PY79-6_PY79-6_R1_001.recip.midpoint.bed.tract0.linkage51602.clusters.bed_2
515	PY79	2319589	2319608	harbinger_model_PY79-6_PY79-6_R1_001:2319589:2319608:7	2319589	2319608	2531	8	2531	2	transformed	0.526316	0.473684	19	47.3684	wt_bedpe/harbinger_model_PY79-6_PY79-6_R1_001.recip.midpoint.bed.tract0.linkage51602.clusters.bed	655	1	655	655	655	655	2	94.7	94.7	100	18	1	0	0	19	0	0	19	0	WT	19	wt_bedpe/harbinger_model_PY79-6_PY79-6_R1_001.recip.midpoint.bed.tract0.linkage51602.clusters.bed_15	0	51602	10-100 bp	transformed_10-100 bp	2.816241299991783	2.816241299991783	1.2787536009528289	donor	wt_bedpe/harbinger_model_PY79-6_PY79-6_R1_001.recip.midpoint.bed.tract0.linkage51602.clusters.bed_2
516	PY79	2319608	2320152	harbinger_model_PY79-6_PY79-6_R1_001:2319608:2320152:.	0	0	0	0	0	2	intralinkage	0.516544	0.483456	544	48.3456	wt_bedpe/harbinger_model_PY79-6_PY79-6_R1_001.recip.midpoint.bed.tract0.linkage51602.clusters.bed	655	1	655	655	655	655	2	91	91	100	495	49	0	0	544	0	0	544	0	WT	544	wt_bedpe/harbinger_model_PY79-6_PY79-6_R1_001.recip.midpoint.bed.tract0.linkage51602.clusters.bed_16	0	51602	100-1000 bp	intralinkage_100-1000 bp	2.816241299991783	2.816241299991783	2.7355989	recipient	wt_bedpe/harbinger_model_PY79-6_PY79-6_R1_001.recip.midpoint.bed.tract0.linkage51602.clusters.bed_2
517	PY79	2320152	2320177	harbinger_model_PY79-6_PY79-6_R1_001:2320152:2320177:8	2320152	2320177	544	9	544	2	transformed	0.52	0.48	25	48	wt_bedpe/harbinger_model_PY79-6_PY79-6_R1_001.recip.midpoint.bed.tract0.linkage51602.clusters.bed	655	1	655	655	655	655	2	96	96	100	24	1	0	0	25	0	0	25	0	WT	25	wt_bedpe/harbinger_model_PY79-6_PY79-6_R1_001.recip.midpoint.bed.tract0.linkage51602.clusters.bed_17	0	51602	10-100 bp	transformed_10-100 bp	2.816241299991783	2.816241299991783	1.3979400086720375	donor	wt_bedpe/harbinger_model_PY79-6_PY79-6_R1_001.recip.midpoint.bed.tract0.linkage51602.clusters.bed_2
518	PY79	2320177	2324205	harbinger_model_PY79-6_PY79-6_R1_001:2320177:2324205:.	0	0	0	0	0	2	intralinkage	0.533764	0.466236	4028	46.6236	wt_bedpe/harbinger_model_PY79-6_PY79-6_R1_001.recip.midpoint.bed.tract0.linkage51602.clusters.bed	769.5	135.9972222	716	655	991	3075	5	91.6	91.6	100	3688	340	0	0	4028	0	0	4028	0	WT	4028	wt_bedpe/harbinger_model_PY79-6_PY79-6_R1_001.recip.midpoint.bed.tract0.linkage51602.clusters.bed_18	0	51602	1000 bp+	intralinkage_1000 bp+	2.854913022307856	2.8862086241674976	3.605089461881581	recipient	wt_bedpe/harbinger_model_PY79-6_PY79-6_R1_001.recip.midpoint.bed.tract0.linkage51602.clusters.bed_2
519	PY79	2324205	2324239	harbinger_model_PY79-6_PY79-6_R1_001:2324205:2324239:9	2324205	2324239	4028	10	4028	2	transformed	0.558824	0.441176	34	44.1176	wt_bedpe/harbinger_model_PY79-6_PY79-6_R1_001.recip.midpoint.bed.tract0.linkage51602.clusters.bed	666	1	666	666	666	666	2	97.1	97.1	100	33	1	0	0	34	0	0	34	0	WT	34	wt_bedpe/harbinger_model_PY79-6_PY79-6_R1_001.recip.midpoint.bed.tract0.linkage51602.clusters.bed_19	0	51602	10-100 bp	transformed_10-100 bp	2.823474229170301	2.823474229170301	1.5314789170422551	donor	wt_bedpe/harbinger_model_PY79-6_PY79-6_R1_001.recip.midpoint.bed.tract0.linkage51602.clusters.bed_2
520	PY79	2324239	2324523	harbinger_model_PY79-6_PY79-6_R1_001:2324239:2324523:.	0	0	0	0	0	2	intralinkage	0.616197	0.383803	284	38.3803	wt_bedpe/harbinger_model_PY79-6_PY79-6_R1_001.recip.midpoint.bed.tract0.linkage51602.clusters.bed	666	1	666	666	666	666	2	91.2	91.2	100	259	25	0	0	284	0	0	284	0	WT	284	wt_bedpe/harbinger_model_PY79-6_PY79-6_R1_001.recip.midpoint.bed.tract0.linkage51602.clusters.bed_20	0	51602	100-1000 bp	intralinkage_100-1000 bp	2.823474229170301	2.823474229170301	2.453318340047037	recipient	wt_bedpe/harbinger_model_PY79-6_PY79-6_R1_001.recip.midpoint.bed.tract0.linkage51602.clusters.bed_2
521	PY79	2324523	2324532	harbinger_model_PY79-6_PY79-6_R1_001:2324523:2324532:10	2324523	2324532	284	11	284	2	transformed	0.555556	0.444444	9	44.4444	wt_bedpe/harbinger_model_PY79-6_PY79-6_R1_001.recip.midpoint.bed.tract0.linkage51602.clusters.bed	666	1	666	666	666	666	2	88.9	88.9	100	8	1	0	0	9	0	0	9	0	WT	9	wt_bedpe/harbinger_model_PY79-6_PY79-6_R1_001.recip.midpoint.bed.tract0.linkage51602.clusters.bed_21	0	51602	0-10 bp	transformed_0-10 bp	2.823474229170301	2.823474229170301	0.9542425094393248	donor	wt_bedpe/harbinger_model_PY79-6_PY79-6_R1_001.recip.midpoint.bed.tract0.linkage51602.clusters.bed_2
522	PY79	2324532	2325513	harbinger_model_PY79-6_PY79-6_R1_001:2324532:2325513:.	0	0	0	0	0	2	intralinkage	0.563711	0.436289	981	43.6289	wt_bedpe/harbinger_model_PY79-6_PY79-6_R1_001.recip.midpoint.bed.tract0.linkage51602.clusters.bed	10739.66667	14126.57327	837	666	30716	32217	4	91.8	91.8	100	902	78	2	1	983	3	3	983	0	WT	981	wt_bedpe/harbinger_model_PY79-6_PY79-6_R1_001.recip.midpoint.bed.tract0.linkage51602.clusters.bed_22	0	51602	100-1000 bp	intralinkage_100-1000 bp	2.922725458	4.030990802254956	2.991669007379949	recipient	wt_bedpe/harbinger_model_PY79-6_PY79-6_R1_001.recip.midpoint.bed.tract0.linkage51602.clusters.bed_2
523	PY79	2325513	2336222	harbinger_model_PY79-6_PY79-6_R1_001:2325513:2336222:11	2325513	2336222	981	12	981	2	transformed	0.529555	0.470445	10709	47.0445	wt_bedpe/harbinger_model_PY79-6_PY79-6_R1_001.recip.midpoint.bed.tract0.linkage51602.clusters.bed	1836.083333	3575.467873	325.5	1	13038	22022	13	76.1	89.1	100	8394	1000	315	1315	11024	1630	25	11024	0	WT	10709	wt_bedpe/harbinger_model_PY79-6_PY79-6_R1_001.recip.midpoint.bed.tract0.linkage51602.clusters.bed_23	0	51602	1000 bp+	transformed_1000 bp+	2.512550992904211	3.263892388325332	4.0297489185668365	donor	wt_bedpe/harbinger_model_PY79-6_PY79-6_R1_001.recip.midpoint.bed.tract0.linkage51602.clusters.bed_2
524	PY79	2336222	2339245	harbinger_model_PY79-6_PY79-6_R1_001:2336222:2339245:.	0	0	0	0	0	2	intralinkage	0.576249	0.423751	3023	42.3751	wt_bedpe/harbinger_model_PY79-6_PY79-6_R1_001.recip.midpoint.bed.tract0.linkage51602.clusters.bed	6580.333333	5077.446679	6068	635	13038	19739	4	93.3	93.3	100	2820	202	0	1	3023	1	1	3023	0	WT	3023	wt_bedpe/harbinger_model_PY79-6_PY79-6_R1_001.recip.midpoint.bed.tract0.linkage51602.clusters.bed_24	0	51602	1000 bp+	intralinkage_1000 bp+	3.783045572114693	3.818247893768344	3.480438147177817	recipient	wt_bedpe/harbinger_model_PY79-6_PY79-6_R1_001.recip.midpoint.bed.tract0.linkage51602.clusters.bed_2
525	PY79	2339245	2339264	harbinger_model_PY79-6_PY79-6_R1_001:2339245:2339264:12	2339245	2339264	3023	13	3023	2	transformed	0.631579	0.368421	19	36.8421	wt_bedpe/harbinger_model_PY79-6_PY79-6_R1_001.recip.midpoint.bed.tract0.linkage51602.clusters.bed	6068	1	6068	6068	6068	6068	2	89.5	89.5	100	17	2	0	0	19	0	0	19	0	WT	19	wt_bedpe/harbinger_model_PY79-6_PY79-6_R1_001.recip.midpoint.bed.tract0.linkage51602.clusters.bed_25	0	51602	10-100 bp	transformed_10-100 bp	3.783045572114693	3.783045572114693	1.2787536009528289	donor	wt_bedpe/harbinger_model_PY79-6_PY79-6_R1_001.recip.midpoint.bed.tract0.linkage51602.clusters.bed_2
526	PY79	2339264	2340239	harbinger_model_PY79-6_PY79-6_R1_001:2339264:2340239:.	0	0	0	0	0	2	intralinkage	0.548718	0.451282	975	45.1282	wt_bedpe/harbinger_model_PY79-6_PY79-6_R1_001.recip.midpoint.bed.tract0.linkage51602.clusters.bed	5623	446	5623	5178	6068	11245	3	91.9	91.9	100	896	77	0	2	975	2	2	975	0	WT	975	wt_bedpe/harbinger_model_PY79-6_PY79-6_R1_001.recip.midpoint.bed.tract0.linkage51602.clusters.bed_26	0	51602	100-1000 bp	intralinkage_100-1000 bp	3.749968083509403	3.749968083509403	2.989004615698537	recipient	wt_bedpe/harbinger_model_PY79-6_PY79-6_R1_001.recip.midpoint.bed.tract0.linkage51602.clusters.bed_2
527	PY79	2340239	2340256	harbinger_model_PY79-6_PY79-6_R1_001:2340239:2340256:13	2340239	2340256	975	14	975	2	transformed	0.705882	0.294118	17	29.4118	wt_bedpe/harbinger_model_PY79-6_PY79-6_R1_001.recip.midpoint.bed.tract0.linkage51602.clusters.bed	5178	1	5178	5178	5178	5178	2	94.1	94.1	100	16	1	0	0	17	0	0	17	0	WT	17	wt_bedpe/harbinger_model_PY79-6_PY79-6_R1_001.recip.midpoint.bed.tract0.linkage51602.clusters.bed_27	0	51602	10-100 bp	transformed_10-100 bp	3.714162046098853	3.714162046098853	1.230448921378274	donor	wt_bedpe/harbinger_model_PY79-6_PY79-6_R1_001.recip.midpoint.bed.tract0.linkage51602.clusters.bed_2
528	PY79	2340256	2342561	harbinger_model_PY79-6_PY79-6_R1_001:2340256:2342561:.	0	0	0	0	0	2	intralinkage	0.533189	0.466811	2305	46.6811	wt_bedpe/harbinger_model_PY79-6_PY79-6_R1_001.recip.midpoint.bed.tract0.linkage51602.clusters.bed	5972.666667	653.8248021	5963	5178	6777	17916	4	92.1	92.1	100	2123	181	0	1	2305	1	1	2305	0	WT	2305	wt_bedpe/harbinger_model_PY79-6_PY79-6_R1_001.recip.midpoint.bed.tract0.linkage51602.clusters.bed_28	0	51602	1000 bp+	intralinkage_1000 bp+	3.7754648093457392	3.7761682775593775	3.362670929725667	recipient	wt_bedpe/harbinger_model_PY79-6_PY79-6_R1_001.recip.midpoint.bed.tract0.linkage51602.clusters.bed_2
529	PY79	2342561	2342629	harbinger_model_PY79-6_PY79-6_R1_001:2342561:2342629:14	2342561	2342629	2305	15	2305	2	transformed	0.514706	0.485294	68	48.5294	wt_bedpe/harbinger_model_PY79-6_PY79-6_R1_001.recip.midpoint.bed.tract0.linkage51602.clusters.bed	6777	1	6777	6777	6777	6777	2	91.2	91.2	100	62	6	0	0	68	0	0	68	0	WT	68	wt_bedpe/harbinger_model_PY79-6_PY79-6_R1_001.recip.midpoint.bed.tract0.linkage51602.clusters.bed_29	0	51602	10-100 bp	transformed_10-100 bp	3.831037485640025	3.831037485640025	1.8325089127062364	donor	wt_bedpe/harbinger_model_PY79-6_PY79-6_R1_001.recip.midpoint.bed.tract0.linkage51602.clusters.bed_2
530	PY79	2342629	2343955	harbinger_model_PY79-6_PY79-6_R1_001:2342629:2343955:.	0	0	0	0	0	2	intralinkage	0.547511	0.452489	1326	45.2489	wt_bedpe/harbinger_model_PY79-6_PY79-6_R1_001.recip.midpoint.bed.tract0.linkage51602.clusters.bed	3514.5	3263.5	3514.5	252	6777	7028	3	88.2	92.5	100	1202	93	37	31	1363	68	4	1363	0	WT	1326	wt_bedpe/harbinger_model_PY79-6_PY79-6_R1_001.recip.midpoint.bed.tract0.linkage51602.clusters.bed_30	0	51602	1000 bp+	intralinkage_1000 bp+	3.545863547652644	3.545863547652644	3.1225435240687545	recipient	wt_bedpe/harbinger_model_PY79-6_PY79-6_R1_001.recip.midpoint.bed.tract0.linkage51602.clusters.bed_2
531	PY79	2343955	2343964	harbinger_model_PY79-6_PY79-6_R1_001:2343955:2343964:15	2343955	2343964	1326	16	1326	2	transformed	0.777778	0.222222	9	22.2222	wt_bedpe/harbinger_model_PY79-6_PY79-6_R1_001.recip.midpoint.bed.tract0.linkage51602.clusters.bed	252	1	252	252	252	252	2	88.9	88.9	100	8	1	0	0	9	0	0	9	0	WT	9	wt_bedpe/harbinger_model_PY79-6_PY79-6_R1_001.recip.midpoint.bed.tract0.linkage51602.clusters.bed_31	0	51602	0-10 bp	transformed_0-10 bp	2.401400540781544	2.401400540781544	0.9542425094393248	donor	wt_bedpe/harbinger_model_PY79-6_PY79-6_R1_001.recip.midpoint.bed.tract0.linkage51602.clusters.bed_2
532	PY79	2343964	2349045	harbinger_model_PY79-6_PY79-6_R1_001:2343964:2349045:.	0	0	0	0	0	2	intralinkage	0.555599	0.444401	5081	44.4401	wt_bedpe/harbinger_model_PY79-6_PY79-6_R1_001.recip.midpoint.bed.tract0.linkage51602.clusters.bed	3061.714286	3050.273249	2504	93	8851	21426	8	94.1	94.1	100	4785	294	2	2	5083	4	4	5083	0	WT	5081	wt_bedpe/harbinger_model_PY79-6_PY79-6_R1_001.recip.midpoint.bed.tract0.linkage51602.clusters.bed_32	0	51602	1000 bp+	intralinkage_1000 bp+	3.398634324538392	3.4859646606264234	3.705949194910296	recipient	wt_bedpe/harbinger_model_PY79-6_PY79-6_R1_001.recip.midpoint.bed.tract0.linkage51602.clusters.bed_2
533	PY79	2349045	2349062	harbinger_model_PY79-6_PY79-6_R1_001:2349045:2349062:16	2349045	2349062	5081	17	5081	2	transformed	0.352941	0.647059	17	64.7059	wt_bedpe/harbinger_model_PY79-6_PY79-6_R1_001.recip.midpoint.bed.tract0.linkage51602.clusters.bed	5181	1	5181	5181	5181	5181	2	94.1	94.1	100	16	1	0	0	17	0	0	17	0	WT	17	wt_bedpe/harbinger_model_PY79-6_PY79-6_R1_001.recip.midpoint.bed.tract0.linkage51602.clusters.bed_33	0	51602	10-100 bp	transformed_10-100 bp	3.714413592287121	3.714413592287121	1.230448921378274	donor	wt_bedpe/harbinger_model_PY79-6_PY79-6_R1_001.recip.midpoint.bed.tract0.linkage51602.clusters.bed_2
534	PY79	2349062	2353322	harbinger_model_PY79-6_PY79-6_R1_001:2349062:2353322:.	0	0	0	0	0	2	intralinkage	0.564085	0.435915	4260	43.5915	wt_bedpe/harbinger_model_PY79-6_PY79-6_R1_001.recip.midpoint.bed.tract0.linkage51602.clusters.bed	1476.666667	2085.313369	79	7	5181	8855	7	92.7	92.9	100	3959	299	11	2	4271	13	5	4271	0	WT	4260	wt_bedpe/harbinger_model_PY79-6_PY79-6_R1_001.recip.midpoint.bed.tract0.linkage51602.clusters.bed_34	0	51602	1000 bp+	intralinkage_1000 bp+	1.8976270912904412	3.169282471601442	3.629409599102719	recipient	wt_bedpe/harbinger_model_PY79-6_PY79-6_R1_001.recip.midpoint.bed.tract0.linkage51602.clusters.bed_2
535	PY79	2353322	2353336	harbinger_model_PY79-6_PY79-6_R1_001:2353322:2353336:17	2353322	2353336	4260	18	4260	2	transformed	0.714286	0.285714	14	28.571400000000004	wt_bedpe/harbinger_model_PY79-6_PY79-6_R1_001.recip.midpoint.bed.tract0.linkage51602.clusters.bed	7	1	7	7	7	7	2	92.9	92.9	100	13	1	0	0	14	0	0	14	0	WT	14	wt_bedpe/harbinger_model_PY79-6_PY79-6_R1_001.recip.midpoint.bed.tract0.linkage51602.clusters.bed_35	0	51602	10-100 bp	transformed_10-100 bp	0.8450980400142568	0.8450980400142568	1.146128035678238	donor	wt_bedpe/harbinger_model_PY79-6_PY79-6_R1_001.recip.midpoint.bed.tract0.linkage51602.clusters.bed_2
536	PY79	2353336	2356797	harbinger_model_PY79-6_PY79-6_R1_001:2353336:2356797:.	0	0	0	0	0	2	intralinkage	0.548108	0.451893	3461	45.1893	wt_bedpe/harbinger_model_PY79-6_PY79-6_R1_001.recip.midpoint.bed.tract0.linkage51602.clusters.bed	2062.5	3542.442256	60	7	9243	16493	9	93.5	93.5	100	3236	225	0	0	3461	0	0	3461	0	WT	3461	wt_bedpe/harbinger_model_PY79-6_PY79-6_R1_001.recip.midpoint.bed.tract0.linkage51602.clusters.bed_36	0	51602	1000 bp+	intralinkage_1000 bp+	1.7781512503836436	3.3143939572219625	3.539201599294128	recipient	wt_bedpe/harbinger_model_PY79-6_PY79-6_R1_001.recip.midpoint.bed.tract0.linkage51602.clusters.bed_2
537	PY79	2356797	2356809	harbinger_model_PY79-6_PY79-6_R1_001:2356797:2356809:18	2356797	2356809	3461	19	3461	2	transformed	0.5	0.5	12	50	wt_bedpe/harbinger_model_PY79-6_PY79-6_R1_001.recip.midpoint.bed.tract0.linkage51602.clusters.bed	6994	1	6994	6994	6994	6994	2	91.7	91.7	100	11	1	0	0	12	0	0	12	0	WT	12	wt_bedpe/harbinger_model_PY79-6_PY79-6_R1_001.recip.midpoint.bed.tract0.linkage51602.clusters.bed_37	0	51602	10-100 bp	transformed_10-100 bp	3.844725627973226	3.844725627973226	1.0791812460476249	donor	wt_bedpe/harbinger_model_PY79-6_PY79-6_R1_001.recip.midpoint.bed.tract0.linkage51602.clusters.bed_2
538	PY79	2356809	2356850	harbinger_model_PY79-6_PY79-6_R1_001:2356809:2356850:.	0	0	0	0	0	2	intralinkage	0.512195	0.487805	41	48.7805	wt_bedpe/harbinger_model_PY79-6_PY79-6_R1_001.recip.midpoint.bed.tract0.linkage51602.clusters.bed	6994	1	6994	6994	6994	6994	2	90.2	90.2	100	37	4	0	0	41	0	0	41	0	WT	41	wt_bedpe/harbinger_model_PY79-6_PY79-6_R1_001.recip.midpoint.bed.tract0.linkage51602.clusters.bed_38	0	51602	10-100 bp	intralinkage_10-100 bp	3.844725627973226	3.844725627973226	1.6127838567197357	recipient	wt_bedpe/harbinger_model_PY79-6_PY79-6_R1_001.recip.midpoint.bed.tract0.linkage51602.clusters.bed_2
539	PY79	2356850	2357012	harbinger_model_PY79-6_PY79-6_R1_001:2356850:2357012:19	2356850	2357012	41	20	41	2	transformed	0.530864	0.469136	162	46.9136	wt_bedpe/harbinger_model_PY79-6_PY79-6_R1_001.recip.midpoint.bed.tract0.linkage51602.clusters.bed	6994	1	6994	6994	6994	6994	2	92	92	100	149	13	0	0	162	0	0	162	0	WT	162	wt_bedpe/harbinger_model_PY79-6_PY79-6_R1_001.recip.midpoint.bed.tract0.linkage51602.clusters.bed_39	0	51602	100-1000 bp	transformed_100-1000 bp	3.844725627973226	3.844725627973226	2.2095150145426308	donor	wt_bedpe/harbinger_model_PY79-6_PY79-6_R1_001.recip.midpoint.bed.tract0.linkage51602.clusters.bed_2
540	PY79	2357012	2357541	harbinger_model_PY79-6_PY79-6_R1_001:2357012:2357541:.	0	0	0	0	0	2	intralinkage	0.534972	0.465028	529	46.5028	wt_bedpe/harbinger_model_PY79-6_PY79-6_R1_001.recip.midpoint.bed.tract0.linkage51602.clusters.bed	6994	1	6994	6994	6994	6994	2	92.6	92.6	100	490	39	0	0	529	0	0	529	0	WT	529	wt_bedpe/harbinger_model_PY79-6_PY79-6_R1_001.recip.midpoint.bed.tract0.linkage51602.clusters.bed_40	0	51602	100-1000 bp	intralinkage_100-1000 bp	3.844725627973226	3.844725627973226	2.7234556720351857	recipient	wt_bedpe/harbinger_model_PY79-6_PY79-6_R1_001.recip.midpoint.bed.tract0.linkage51602.clusters.bed_2
541	PY79	2357541	2357555	harbinger_model_PY79-6_PY79-6_R1_001:2357541:2357555:20	2357541	2357555	529	21	529	2	transformed	0.642857	0.357143	14	35.7143	wt_bedpe/harbinger_model_PY79-6_PY79-6_R1_001.recip.midpoint.bed.tract0.linkage51602.clusters.bed	6994	1	6994	6994	6994	6994	2	92.9	92.9	100	13	1	0	0	14	0	0	14	0	WT	14	wt_bedpe/harbinger_model_PY79-6_PY79-6_R1_001.recip.midpoint.bed.tract0.linkage51602.clusters.bed_41	0	51602	10-100 bp	transformed_10-100 bp	3.844725627973226	3.844725627973226	1.146128035678238	donor	wt_bedpe/harbinger_model_PY79-6_PY79-6_R1_001.recip.midpoint.bed.tract0.linkage51602.clusters.bed_2
542	PY79	2357555	2360412	harbinger_model_PY79-6_PY79-6_R1_001:2357555:2360412:.	0	0	0	0	0	2	intralinkage	0.569478	0.430522	2857	43.0522	wt_bedpe/harbinger_model_PY79-6_PY79-6_R1_001.recip.midpoint.bed.tract0.linkage51602.clusters.bed	6552	5658.376689	5939	10	15549	39307	7	92.6	92.7	100	2650	205	5	2	2862	7	5	2862	0	WT	2857	wt_bedpe/harbinger_model_PY79-6_PY79-6_R1_001.recip.midpoint.bed.tract0.linkage51602.clusters.bed_42	0	51602	1000 bp+	intralinkage_1000 bp+	3.7737133252770216	3.816373888752362	3.455910240382743	recipient	wt_bedpe/harbinger_model_PY79-6_PY79-6_R1_001.recip.midpoint.bed.tract0.linkage51602.clusters.bed_2
543	PY79	2360412	2360420	harbinger_model_PY79-6_PY79-6_R1_001:2360412:2360420:21	2360412	2360420	2857	22	2857	2	transformed	0.5	0.5	8	50	wt_bedpe/harbinger_model_PY79-6_PY79-6_R1_001.recip.midpoint.bed.tract0.linkage51602.clusters.bed	256	1	256	256	256	256	2	87.5	87.5	100	7	1	0	0	8	0	0	8	0	WT	8	wt_bedpe/harbinger_model_PY79-6_PY79-6_R1_001.recip.midpoint.bed.tract0.linkage51602.clusters.bed_43	0	51602	0-10 bp	transformed_0-10 bp	2.4082399653118496	2.4082399653118496	0.9030899869919436	donor	wt_bedpe/harbinger_model_PY79-6_PY79-6_R1_001.recip.midpoint.bed.tract0.linkage51602.clusters.bed_2
544	PY79	2360420	4033458	harbinger_model_PY79-6_PY79-6_R1_001:2360420:4033458:.	0	0	0	0	0	0	interlinkage	0.561681	0.438319	1673038	43.831900000000005	wt_bedpe/harbinger_model_PY79-6_PY79-6_R1_001.recip.midpoint.bed.tract0.linkage51602.clusters.bed	9272.785352	70840.81769	867	1	2438900	16457420	1776	69.9	90.7	96.8818	1265712	127942	189491	227216	1810361	416707	2490	1810361	52168	WT	1673038	wt_bedpe/harbinger_model_PY79-6_PY79-6_R1_001.recip.midpoint.bed.tract0.linkage51602.clusters.bed_44	0	51602	1000 bp+	interlinkage_1000 bp+	2.9380190974762104	3.967210206777372	6.223505805279723	recipient	wt_bedpe/harbinger_model_PY79-6_PY79-6_R1_001.recip.midpoint.bed.tract0.linkage51602.clusters.bed_0
545	PY79	0	1584665	4_BVMutS4_4_BVmutS4_S45_L001_R1:0:1584665:.	0	0	0	0	0	0	interlinkage	0.557277	0.442723	1584665	44.2723	mutS_bedpe/4_BVMutS4_4_BVmutS4_S45_L001_R1.recip.midpoint.bed.tract0.linkage51602.clusters.bed	6316.376023	27117.67666	904	1	547600	10799294	1711	70.4	91	98.0017	1254969	121664	230560	176365	1783558	406925	2441	1783558	31667	mutS	1584665	mutS_bedpe/4_BVMutS4_4_BVmutS4_S45_L001_R1.recip.midpoint.bed.tract0.linkage51602.clusters.bed_0	0	51602	1000 bp+	interlinkage_1000 bp+	2.9561684304753637	3.8004679762844815	6.199937465904819	recipient	mutS_bedpe/4_BVMutS4_4_BVmutS4_S45_L001_R1.recip.midpoint.bed.tract0.linkage51602.clusters.bed_0
546	PY79	1584665	1584694	4_BVMutS4_4_BVmutS4_S45_L001_R1:1584665:1584694:0	1584665	1584694	0	1	0	1	transformed	0.517241	0.482759	29	48.2759	mutS_bedpe/4_BVMutS4_4_BVmutS4_S45_L001_R1.recip.midpoint.bed.tract0.linkage51602.clusters.bed	133	1	133	133	133	133	2	86.2	86.2	100	25	4	0	0	29	0	0	29	0	mutS	29	mutS_bedpe/4_BVMutS4_4_BVmutS4_S45_L001_R1.recip.midpoint.bed.tract0.linkage51602.clusters.bed_1	0	51602	10-100 bp	transformed_10-100 bp	2.123851640967086	2.123851640967086	1.462397997898956	donor	mutS_bedpe/4_BVMutS4_4_BVmutS4_S45_L001_R1.recip.midpoint.bed.tract0.linkage51602.clusters.bed_1
547	PY79	1584694	1584711	4_BVMutS4_4_BVmutS4_S45_L001_R1:1584694:1584711:.	0	0	0	0	0	1	intralinkage	0.411765	0.588235	17	58.8235	mutS_bedpe/4_BVMutS4_4_BVmutS4_S45_L001_R1.recip.midpoint.bed.tract0.linkage51602.clusters.bed	133	1	133	133	133	133	2	94.1	94.1	100	16	1	0	0	17	0	0	17	0	mutS	17	mutS_bedpe/4_BVMutS4_4_BVmutS4_S45_L001_R1.recip.midpoint.bed.tract0.linkage51602.clusters.bed_2	0	51602	10-100 bp	intralinkage_10-100 bp	2.123851640967086	2.123851640967086	1.230448921378274	recipient	mutS_bedpe/4_BVMutS4_4_BVmutS4_S45_L001_R1.recip.midpoint.bed.tract0.linkage51602.clusters.bed_1
548	PY79	1584711	1584736	4_BVMutS4_4_BVmutS4_S45_L001_R1:1584711:1584736:1	1584711	1584736	17	2	17	1	transformed	0.52	0.48	25	48	mutS_bedpe/4_BVMutS4_4_BVmutS4_S45_L001_R1.recip.midpoint.bed.tract0.linkage51602.clusters.bed	133	1	133	133	133	133	2	92	92	100	23	2	0	0	25	0	0	25	0	mutS	25	mutS_bedpe/4_BVMutS4_4_BVmutS4_S45_L001_R1.recip.midpoint.bed.tract0.linkage51602.clusters.bed_3	0	51602	10-100 bp	transformed_10-100 bp	2.123851640967086	2.123851640967086	1.3979400086720375	donor	mutS_bedpe/4_BVMutS4_4_BVmutS4_S45_L001_R1.recip.midpoint.bed.tract0.linkage51602.clusters.bed_1
549	PY79	1584736	1588463	4_BVMutS4_4_BVmutS4_S45_L001_R1:1584736:1588463:.	0	0	0	0	0	1	intralinkage	0.542527	0.457473	3727	45.7473	mutS_bedpe/4_BVMutS4_4_BVmutS4_S45_L001_R1.recip.midpoint.bed.tract0.linkage51602.clusters.bed	238	122.9590095	172	133	409	712	4	90.6	92.8	100	3418	262	47	47	3774	94	2	3774	0	mutS	3727	mutS_bedpe/4_BVMutS4_4_BVmutS4_S45_L001_R1.recip.midpoint.bed.tract0.linkage51602.clusters.bed_4	0	51602	1000 bp+	intralinkage_1000 bp+	2.2355284469075487	2.376576957056512	3.5713593927538394	recipient	mutS_bedpe/4_BVMutS4_4_BVmutS4_S45_L001_R1.recip.midpoint.bed.tract0.linkage51602.clusters.bed_1
550	PY79	1588463	1589322	4_BVMutS4_4_BVmutS4_S45_L001_R1:1588463:1589322:2	1588463	1589322	3727	3	3727	1	transformed	0.540163	0.459837	859	45.9837	mutS_bedpe/4_BVMutS4_4_BVmutS4_S45_L001_R1.recip.midpoint.bed.tract0.linkage51602.clusters.bed	409	1	409	409	409	409	2	92.7	92.7	100	796	63	0	0	859	0	0	859	0	mutS	859	mutS_bedpe/4_BVMutS4_4_BVmutS4_S45_L001_R1.recip.midpoint.bed.tract0.linkage51602.clusters.bed_5	0	51602	100-1000 bp	transformed_100-1000 bp	2.611723308007342	2.611723308007342	2.9339931638312424	donor	mutS_bedpe/4_BVMutS4_4_BVmutS4_S45_L001_R1.recip.midpoint.bed.tract0.linkage51602.clusters.bed_1
551	PY79	1589322	1683301	4_BVMutS4_4_BVmutS4_S45_L001_R1:1589322:1683301:.	0	0	0	0	0	0	interlinkage	0.56552	0.43448	93979	43.448	mutS_bedpe/4_BVMutS4_4_BVmutS4_S45_L001_R1.recip.midpoint.bed.tract0.linkage51602.clusters.bed	11436.46535	24545.64919	3543	46	173321	1154983	102	92.2	92.4	100	86737	7082	55	160	94034	215	60	94034	0	mutS	93979	mutS_bedpe/4_BVMutS4_4_BVmutS4_S45_L001_R1.recip.midpoint.bed.tract0.linkage51602.clusters.bed_6	0	51602	1000 bp+	interlinkage_1000 bp+	3.549371152333177	4.058291818496496	4.973030819525063	recipient	mutS_bedpe/4_BVMutS4_4_BVmutS4_S45_L001_R1.recip.midpoint.bed.tract0.linkage51602.clusters.bed_0
552	PY79	1683301	1683317	4_BVMutS4_4_BVmutS4_S45_L001_R1:1683301:1683317:3	1683301	1683317	93979	4	93979	2	transformed	0.75	0.25	16	25	mutS_bedpe/4_BVMutS4_4_BVmutS4_S45_L001_R1.recip.midpoint.bed.tract0.linkage51602.clusters.bed	779	1	779	779	779	779	2	93.8	93.8	100	15	1	0	0	16	0	0	16	0	mutS	16	mutS_bedpe/4_BVMutS4_4_BVmutS4_S45_L001_R1.recip.midpoint.bed.tract0.linkage51602.clusters.bed_7	0	51602	10-100 bp	transformed_10-100 bp	2.8915374576725643	2.8915374576725643	1.2041199826559248	donor	mutS_bedpe/4_BVMutS4_4_BVmutS4_S45_L001_R1.recip.midpoint.bed.tract0.linkage51602.clusters.bed_2
553	PY79	1683317	4033458	4_BVMutS4_4_BVmutS4_S45_L001_R1:1683317:4033458:.	0	0	0	0	0	0	interlinkage	0.564535	0.435465	2350141	43.5465	mutS_bedpe/4_BVMutS4_4_BVmutS4_S45_L001_R1.recip.midpoint.bed.tract0.linkage51602.clusters.bed	8480.960704	63143.09748	866	1	2438900	20716545	2444	69.1	90.7	97.1672	1766408	177776	274395	339383	2557962	613778	3698	2557962	66574	mutS	2350141	mutS_bedpe/4_BVMutS4_4_BVmutS4_S45_L001_R1.recip.midpoint.bed.tract0.linkage51602.clusters.bed_8	0	51602	1000 bp+	interlinkage_1000 bp+	2.937517892017347	3.928445050937575	6.371093919158952	recipient	mutS_bedpe/4_BVMutS4_4_BVmutS4_S45_L001_R1.recip.midpoint.bed.tract0.linkage51602.clusters.bed_0
554	PY79	0	70455	5_BVMutS5_5_BVmutS5_S46_L001_R1:0:70455:.	0	0	0	0	0	0	interlinkage	0.563111	0.436889	70455	43.6889	mutS_bedpe/5_BVMutS5_5_BVmutS5_S46_L001_R1.recip.midpoint.bed.tract0.linkage51602.clusters.bed	9460.394737	34185.98432	2081	1	293798	718915	77	93.3	93.8	99.9872	65970	4294	284	182	70730	466	56	70730	9	mutS	70455	mutS_bedpe/5_BVMutS5_5_BVmutS5_S46_L001_R1.recip.midpoint.bed.tract0.linkage51602.clusters.bed_0	0	51602	1000 bp+	interlinkage_1000 bp+	3.318272080211627	3.975909257810285	4.847911819	recipient	mutS_bedpe/5_BVMutS5_5_BVmutS5_S46_L001_R1.recip.midpoint.bed.tract0.linkage51602.clusters.bed_0
555	PY79	70455	70498	5_BVMutS5_5_BVmutS5_S46_L001_R1:70455:70498:0	70455	70498	0	1	0	1	transformed	0.651163	0.348837	43	34.8837	mutS_bedpe/5_BVMutS5_5_BVmutS5_S46_L001_R1.recip.midpoint.bed.tract0.linkage51602.clusters.bed	1	1	1	1	1	1	1	97.7	97.7	100	42	1	0	0	43	0	0	43	0	mutS	43	mutS_bedpe/5_BVMutS5_5_BVmutS5_S46_L001_R1.recip.midpoint.bed.tract0.linkage51602.clusters.bed_1	0	51602	10-100 bp	transformed_10-100 bp	0	0	1.6334684555795866	donor	mutS_bedpe/5_BVMutS5_5_BVmutS5_S46_L001_R1.recip.midpoint.bed.tract0.linkage51602.clusters.bed_1
556	PY79	70498	71663	5_BVMutS5_5_BVmutS5_S46_L001_R1:70498:71663:.	0	0	0	0	0	1	intralinkage	0.558798	0.441202	1165	44.1202	mutS_bedpe/5_BVMutS5_5_BVmutS5_S46_L001_R1.recip.midpoint.bed.tract0.linkage51602.clusters.bed	56	1	56	56	56	56	2	91.3	91.3	100	1064	101	0	0	1165	0	0	1165	0	mutS	1165	mutS_bedpe/5_BVMutS5_5_BVmutS5_S46_L001_R1.recip.midpoint.bed.tract0.linkage51602.clusters.bed_2	0	51602	1000 bp+	intralinkage_1000 bp+	1.7481880270062005	1.7481880270062005	3.0663259253620376	recipient	mutS_bedpe/5_BVMutS5_5_BVmutS5_S46_L001_R1.recip.midpoint.bed.tract0.linkage51602.clusters.bed_1
557	PY79	71663	71670	5_BVMutS5_5_BVmutS5_S46_L001_R1:71663:71670:1	71663	71670	1165	2	1165	1	transformed	0.571429	0.428571	7	42.8571	mutS_bedpe/5_BVMutS5_5_BVmutS5_S46_L001_R1.recip.midpoint.bed.tract0.linkage51602.clusters.bed	56	1	56	56	56	56	2	85.7	85.7	100	6	1	0	0	7	0	0	7	0	mutS	7	mutS_bedpe/5_BVMutS5_5_BVmutS5_S46_L001_R1.recip.midpoint.bed.tract0.linkage51602.clusters.bed_3	0	51602	0-10 bp	transformed_0-10 bp	1.7481880270062005	1.7481880270062005	0.8450980400142568	donor	mutS_bedpe/5_BVMutS5_5_BVmutS5_S46_L001_R1.recip.midpoint.bed.tract0.linkage51602.clusters.bed_1
558	PY79	71670	81025	5_BVMutS5_5_BVmutS5_S46_L001_R1:71670:81025:.	0	0	0	0	0	1	intralinkage	0.560556	0.439444	9355	43.9444	mutS_bedpe/5_BVMutS5_5_BVmutS5_S46_L001_R1.recip.midpoint.bed.tract0.linkage51602.clusters.bed	7547.555556	13486.73934	1067	56	44069	67920	10	93.6	93.6	100	8758	595	2	2	9357	4	2	9357	0	mutS	9355	mutS_bedpe/5_BVMutS5_5_BVmutS5_S46_L001_R1.recip.midpoint.bed.tract0.linkage51602.clusters.bed_4	0	51602	1000 bp+	intralinkage_1000 bp+	3.0281644194244697	3.8778063184590223	3.9710437918360286	recipient	mutS_bedpe/5_BVMutS5_5_BVmutS5_S46_L001_R1.recip.midpoint.bed.tract0.linkage51602.clusters.bed_1
559	PY79	81025	82242	5_BVMutS5_5_BVmutS5_S46_L001_R1:81025:82242:2	81025	82242	9355	3	9355	1	transformed	0.599836	0.400164	1217	40.0164	mutS_bedpe/5_BVMutS5_5_BVmutS5_S46_L001_R1.recip.midpoint.bed.tract0.linkage51602.clusters.bed	19293.5	18064.5	19293.5	1230	37357	38586	3	92.2	92.2	100	1122	95	0	0	1217	0	0	1217	0	mutS	1217	mutS_bedpe/5_BVMutS5_5_BVmutS5_S46_L001_R1.recip.midpoint.bed.tract0.linkage51602.clusters.bed_5	0	51602	1000 bp+	transformed_1000 bp+	4.285411019391177	4.285411019391177	3.085290578230065	donor	mutS_bedpe/5_BVMutS5_5_BVmutS5_S46_L001_R1.recip.midpoint.bed.tract0.linkage51602.clusters.bed_1
560	PY79	82242	86325	5_BVMutS5_5_BVmutS5_S46_L001_R1:82242:86325:.	0	0	0	0	0	1	intralinkage	0.559638	0.440362	4083	44.0362	mutS_bedpe/5_BVMutS5_5_BVmutS5_S46_L001_R1.recip.midpoint.bed.tract0.linkage51602.clusters.bed	15041.8	13211.02951	6841	3882	37357	75205	6	90.1	90.2	100	3680	397	1	6	4084	7	3	4084	0	mutS	4083	mutS_bedpe/5_BVMutS5_5_BVmutS5_S46_L001_R1.recip.midpoint.bed.tract0.linkage51602.clusters.bed_6	0	51602	1000 bp+	intralinkage_1000 bp+	3.835119590424549	4.177299809878768	3.610979379922997	recipient	mutS_bedpe/5_BVMutS5_5_BVmutS5_S46_L001_R1.recip.midpoint.bed.tract0.linkage51602.clusters.bed_1
561	PY79	86325	86350	5_BVMutS5_5_BVmutS5_S46_L001_R1:86325:86350:3	86325	86350	4083	4	4083	1	transformed	0.56	0.44	25	44	mutS_bedpe/5_BVMutS5_5_BVmutS5_S46_L001_R1.recip.midpoint.bed.tract0.linkage51602.clusters.bed	3882	1	3882	3882	3882	3882	2	96	96	100	24	1	0	0	25	0	0	25	0	mutS	25	mutS_bedpe/5_BVMutS5_5_BVmutS5_S46_L001_R1.recip.midpoint.bed.tract0.linkage51602.clusters.bed_7	0	51602	10-100 bp	transformed_10-100 bp	3.589055531052344	3.589055531052344	1.3979400086720375	donor	mutS_bedpe/5_BVMutS5_5_BVmutS5_S46_L001_R1.recip.midpoint.bed.tract0.linkage51602.clusters.bed_1
562	PY79	86350	96131	5_BVMutS5_5_BVmutS5_S46_L001_R1:86350:96131:.	0	0	0	0	0	1	intralinkage	0.512013	0.487987	9781	48.7987	mutS_bedpe/5_BVMutS5_5_BVmutS5_S46_L001_R1.recip.midpoint.bed.tract0.linkage51602.clusters.bed	2055.058824	3293.11265	1	1	10139	34920	18	29.6	93.9	100	4650	295	5937	4836	15718	10773	8	15718	0	mutS	9781	mutS_bedpe/5_BVMutS5_5_BVmutS5_S46_L001_R1.recip.midpoint.bed.tract0.linkage51602.clusters.bed_8	0	51602	1000 bp+	intralinkage_1000 bp+	0	3.312824257634459	3.990383258906234	recipient	mutS_bedpe/5_BVMutS5_5_BVmutS5_S46_L001_R1.recip.midpoint.bed.tract0.linkage51602.clusters.bed_1
563	PY79	96131	101571	5_BVMutS5_5_BVmutS5_S46_L001_R1:96131:101571:4	96131	101571	9781	5	9781	1	transformed	0.486029	0.513971	5440	51.3971	mutS_bedpe/5_BVMutS5_5_BVmutS5_S46_L001_R1.recip.midpoint.bed.tract0.linkage51602.clusters.bed	1031.666667	2305.640729	1	1	6185	6185	7	3.2	92.3	100	310	23	4167	5107	9607	9274	3	9607	0	mutS	5440	mutS_bedpe/5_BVMutS5_5_BVmutS5_S46_L001_R1.recip.midpoint.bed.tract0.linkage51602.clusters.bed_9	0	51602	1000 bp+	transformed_1000 bp+	0	3.013539398776796	3.7355989	donor	mutS_bedpe/5_BVMutS5_5_BVmutS5_S46_L001_R1.recip.midpoint.bed.tract0.linkage51602.clusters.bed_1
564	PY79	101571	306573	5_BVMutS5_5_BVmutS5_S46_L001_R1:101571:306573:.	0	0	0	0	0	0	interlinkage	0.558848	0.441152	205002	44.1152	mutS_bedpe/5_BVMutS5_5_BVmutS5_S46_L001_R1.recip.midpoint.bed.tract0.linkage51602.clusters.bed	4877.345133	11506.15025	660.5	1	120970	1102055	227	68.4	91.8	89.2406	134795	11867	14128	36283	197073	50411	236	197073	22057	mutS	205002	mutS_bedpe/5_BVMutS5_5_BVmutS5_S46_L001_R1.recip.midpoint.bed.tract0.linkage51602.clusters.bed_10	0	51602	1000 bp+	interlinkage_1000 bp+	2.819872821950546	3.688183488430202	5.311758098054422	recipient	mutS_bedpe/5_BVMutS5_5_BVmutS5_S46_L001_R1.recip.midpoint.bed.tract0.linkage51602.clusters.bed_0
565	PY79	306573	306583	5_BVMutS5_5_BVmutS5_S46_L001_R1:306573:306583:5	306573	306583	205002	6	205002	2	transformed	0.7	0.3	10	30	mutS_bedpe/5_BVMutS5_5_BVmutS5_S46_L001_R1.recip.midpoint.bed.tract0.linkage51602.clusters.bed	258	1	258	258	258	258	2	90	90	100	9	1	0	0	10	0	0	10	0	mutS	10	mutS_bedpe/5_BVMutS5_5_BVmutS5_S46_L001_R1.recip.midpoint.bed.tract0.linkage51602.clusters.bed_11	0	51602	10-100 bp	transformed_10-100 bp	2.411619706	2.411619706	1	donor	mutS_bedpe/5_BVMutS5_5_BVmutS5_S46_L001_R1.recip.midpoint.bed.tract0.linkage51602.clusters.bed_2
566	PY79	306583	309683	5_BVMutS5_5_BVmutS5_S46_L001_R1:306583:309683:.	0	0	0	0	0	2	intralinkage	0.560645	0.439355	3100	43.9355	mutS_bedpe/5_BVMutS5_5_BVmutS5_S46_L001_R1.recip.midpoint.bed.tract0.linkage51602.clusters.bed	4415.666667	5739.286872	459	258	12530	13245	4	89	90.6	100	2809	282	56	9	3156	65	8	3156	0	mutS	3100	mutS_bedpe/5_BVMutS5_5_BVmutS5_S46_L001_R1.recip.midpoint.bed.tract0.linkage51602.clusters.bed_12	0	51602	1000 bp+	intralinkage_1000 bp+	2.661812685537261	3.644996281626385	3.4913616938342726	recipient	mutS_bedpe/5_BVMutS5_5_BVmutS5_S46_L001_R1.recip.midpoint.bed.tract0.linkage51602.clusters.bed_2
567	PY79	309683	309876	5_BVMutS5_5_BVmutS5_S46_L001_R1:309683:309876:6	309683	309876	3100	7	3100	2	transformed	0.533679	0.466321	193	46.6321	mutS_bedpe/5_BVMutS5_5_BVmutS5_S46_L001_R1.recip.midpoint.bed.tract0.linkage51602.clusters.bed	459	1	459	459	459	459	2	38.2	89.7	100	104	10	79	79	272	158	2	272	0	mutS	193	mutS_bedpe/5_BVMutS5_5_BVmutS5_S46_L001_R1.recip.midpoint.bed.tract0.linkage51602.clusters.bed_13	0	51602	100-1000 bp	transformed_100-1000 bp	2.661812685537261	2.661812685537261	2.285557309007774	donor	mutS_bedpe/5_BVMutS5_5_BVmutS5_S46_L001_R1.recip.midpoint.bed.tract0.linkage51602.clusters.bed_2
568	PY79	309876	330494	5_BVMutS5_5_BVmutS5_S46_L001_R1:309876:330494:.	0	0	0	0	0	2	intralinkage	0.544864	0.455136	20618	45.5136	mutS_bedpe/5_BVMutS5_5_BVmutS5_S46_L001_R1.recip.midpoint.bed.tract0.linkage51602.clusters.bed	6384.35	7381.93606	2706.5	1	25008	127668	21	52.5	91	100	14671	1418	7335	4529	27953	11864	39	27953	0	mutS	20618	mutS_bedpe/5_BVMutS5_5_BVmutS5_S46_L001_R1.recip.midpoint.bed.tract0.linkage51602.clusters.bed_14	0	51602	1000 bp+	intralinkage_1000 bp+	3.432408031	3.805116687694501	4.314246535288421	recipient	mutS_bedpe/5_BVMutS5_5_BVmutS5_S46_L001_R1.recip.midpoint.bed.tract0.linkage51602.clusters.bed_2
569	PY79	330494	330664	5_BVMutS5_5_BVmutS5_S46_L001_R1:330494:330664:7	330494	330664	20618	8	20618	2	transformed	0.535294	0.464706	170	46.4706	mutS_bedpe/5_BVMutS5_5_BVmutS5_S46_L001_R1.recip.midpoint.bed.tract0.linkage51602.clusters.bed	401	1	401	401	401	401	2	91.2	91.2	100	155	15	0	0	170	0	0	170	0	mutS	170	mutS_bedpe/5_BVMutS5_5_BVmutS5_S46_L001_R1.recip.midpoint.bed.tract0.linkage51602.clusters.bed_15	0	51602	100-1000 bp	transformed_100-1000 bp	2.603144372620182	2.603144372620182	2.230448921378274	donor	mutS_bedpe/5_BVMutS5_5_BVmutS5_S46_L001_R1.recip.midpoint.bed.tract0.linkage51602.clusters.bed_2
570	PY79	330664	349045	5_BVMutS5_5_BVmutS5_S46_L001_R1:330664:349045:.	0	0	0	0	0	2	intralinkage	0.539144	0.460856	18381	46.0856	mutS_bedpe/5_BVMutS5_5_BVmutS5_S46_L001_R1.recip.midpoint.bed.tract0.linkage51602.clusters.bed	1318.578947	1813.913483	405	4	5805	25035	20	87.1	91.2	100	16091	1524	92	766	18473	858	23	18473	0	mutS	18381	mutS_bedpe/5_BVMutS5_5_BVmutS5_S46_L001_R1.recip.midpoint.bed.tract0.linkage51602.clusters.bed_16	0	51602	1000 bp+	intralinkage_1000 bp+	2.6074550232146687	3.120106137330087	4.264369135051616	recipient	mutS_bedpe/5_BVMutS5_5_BVmutS5_S46_L001_R1.recip.midpoint.bed.tract0.linkage51602.clusters.bed_2
571	PY79	349045	349064	5_BVMutS5_5_BVmutS5_S46_L001_R1:349045:349064:8	349045	349064	18381	9	18381	2	transformed	0.421053	0.578947	19	57.8947	mutS_bedpe/5_BVMutS5_5_BVmutS5_S46_L001_R1.recip.midpoint.bed.tract0.linkage51602.clusters.bed	2243	1	2243	2243	2243	2243	2	94.7	94.7	100	18	1	0	0	19	0	0	19	0	mutS	19	mutS_bedpe/5_BVMutS5_5_BVmutS5_S46_L001_R1.recip.midpoint.bed.tract0.linkage51602.clusters.bed_17	0	51602	10-100 bp	transformed_10-100 bp	3.350829273582968	3.350829273582968	1.2787536009528289	donor	mutS_bedpe/5_BVMutS5_5_BVmutS5_S46_L001_R1.recip.midpoint.bed.tract0.linkage51602.clusters.bed_2
572	PY79	349064	349081	5_BVMutS5_5_BVmutS5_S46_L001_R1:349064:349081:.	0	0	0	0	0	2	intralinkage	0.588235	0.411765	17	41.1765	mutS_bedpe/5_BVMutS5_5_BVmutS5_S46_L001_R1.recip.midpoint.bed.tract0.linkage51602.clusters.bed	2243	1	2243	2243	2243	2243	2	94.1	94.1	100	16	1	0	0	17	0	0	17	0	mutS	17	mutS_bedpe/5_BVMutS5_5_BVmutS5_S46_L001_R1.recip.midpoint.bed.tract0.linkage51602.clusters.bed_18	0	51602	10-100 bp	intralinkage_10-100 bp	3.350829273582968	3.350829273582968	1.230448921378274	recipient	mutS_bedpe/5_BVMutS5_5_BVmutS5_S46_L001_R1.recip.midpoint.bed.tract0.linkage51602.clusters.bed_2
573	PY79	349081	349442	5_BVMutS5_5_BVmutS5_S46_L001_R1:349081:349442:9	349081	349442	17	10	17	2	transformed	0.562327	0.437673	361	43.7673	mutS_bedpe/5_BVMutS5_5_BVmutS5_S46_L001_R1.recip.midpoint.bed.tract0.linkage51602.clusters.bed	2243	1	2243	2243	2243	2243	2	93.1	93.1	100	336	25	0	0	361	0	0	361	0	mutS	361	mutS_bedpe/5_BVMutS5_5_BVmutS5_S46_L001_R1.recip.midpoint.bed.tract0.linkage51602.clusters.bed_19	0	51602	100-1000 bp	transformed_100-1000 bp	3.350829273582968	3.350829273582968	2.5575072019056577	donor	mutS_bedpe/5_BVMutS5_5_BVmutS5_S46_L001_R1.recip.midpoint.bed.tract0.linkage51602.clusters.bed_2
574	PY79	349442	351594	5_BVMutS5_5_BVmutS5_S46_L001_R1:349442:351594:.	0	0	0	0	0	2	intralinkage	0.572955	0.427045	2152	42.7045	mutS_bedpe/5_BVMutS5_5_BVmutS5_S46_L001_R1.recip.midpoint.bed.tract0.linkage51602.clusters.bed	919.3333333	937.3974702	292	223	2243	2756	4	93.2	93.5	100	2012	140	6	0	2158	6	1	2158	0	mutS	2152	mutS_bedpe/5_BVMutS5_5_BVmutS5_S46_L001_R1.recip.midpoint.bed.tract0.linkage51602.clusters.bed_20	0	51602	1000 bp+	intralinkage_1000 bp+	2.4653828514484184	2.963473007104422	3.332842266994352	recipient	mutS_bedpe/5_BVMutS5_5_BVmutS5_S46_L001_R1.recip.midpoint.bed.tract0.linkage51602.clusters.bed_2
575	PY79	351594	351630	5_BVMutS5_5_BVmutS5_S46_L001_R1:351594:351630:10	351594	351630	2152	11	2152	2	transformed	0.638889	0.361111	36	36.1111	mutS_bedpe/5_BVMutS5_5_BVmutS5_S46_L001_R1.recip.midpoint.bed.tract0.linkage51602.clusters.bed	292	1	292	292	292	292	2	94.4	94.4	100	34	2	0	0	36	0	0	36	0	mutS	36	mutS_bedpe/5_BVMutS5_5_BVmutS5_S46_L001_R1.recip.midpoint.bed.tract0.linkage51602.clusters.bed_21	0	51602	10-100 bp	transformed_10-100 bp	2.4653828514484184	2.4653828514484184	1.5563025007672873	donor	mutS_bedpe/5_BVMutS5_5_BVmutS5_S46_L001_R1.recip.midpoint.bed.tract0.linkage51602.clusters.bed_2
576	PY79	351630	354397	5_BVMutS5_5_BVmutS5_S46_L001_R1:351630:354397:.	0	0	0	0	0	2	intralinkage	0.531261	0.468739	2767	46.8739	mutS_bedpe/5_BVMutS5_5_BVmutS5_S46_L001_R1.recip.midpoint.bed.tract0.linkage51602.clusters.bed	1060.75	598.4074719	1123.5	292	1704	4240	5	82	88.5	100	2448	311	220	8	2987	228	7	2987	0	mutS	2767	mutS_bedpe/5_BVMutS5_5_BVmutS5_S46_L001_R1.recip.midpoint.bed.tract0.linkage51602.clusters.bed_22	0	51602	1000 bp+	intralinkage_1000 bp+	3.050573076755148	3.0256130404386536	3.442009159140952	recipient	mutS_bedpe/5_BVMutS5_5_BVmutS5_S46_L001_R1.recip.midpoint.bed.tract0.linkage51602.clusters.bed_2
577	PY79	354397	355222	5_BVMutS5_5_BVmutS5_S46_L001_R1:354397:355222:11	354397	355222	2767	12	2767	2	transformed	0.50303	0.49697	825	49.697	mutS_bedpe/5_BVMutS5_5_BVmutS5_S46_L001_R1.recip.midpoint.bed.tract0.linkage51602.clusters.bed	1704	1	1704	1704	1704	1704	2	91.2	91.2	100	752	73	0	0	825	0	0	825	0	mutS	825	mutS_bedpe/5_BVMutS5_5_BVmutS5_S46_L001_R1.recip.midpoint.bed.tract0.linkage51602.clusters.bed_23	0	51602	100-1000 bp	transformed_100-1000 bp	3.2314695904306814	3.2314695904306814	2.916453948549925	donor	mutS_bedpe/5_BVMutS5_5_BVmutS5_S46_L001_R1.recip.midpoint.bed.tract0.linkage51602.clusters.bed_2
578	PY79	355222	359461	5_BVMutS5_5_BVmutS5_S46_L001_R1:355222:359461:.	0	0	0	0	0	2	intralinkage	0.522057	0.477943	4239	47.7943	mutS_bedpe/5_BVMutS5_5_BVmutS5_S46_L001_R1.recip.midpoint.bed.tract0.linkage51602.clusters.bed	1045.5	969.9410457	929	44	2280	4179	5	86.8	92.5	100	3909	312	263	18	4502	281	6	4502	0	mutS	4239	mutS_bedpe/5_BVMutS5_5_BVmutS5_S46_L001_R1.recip.midpoint.bed.tract0.linkage51602.clusters.bed_24	0	51602	1000 bp+	intralinkage_1000 bp+	2.968015713993642	3.0193240371536905	3.627263416568221	recipient	mutS_bedpe/5_BVMutS5_5_BVmutS5_S46_L001_R1.recip.midpoint.bed.tract0.linkage51602.clusters.bed_2
579	PY79	359461	359816	5_BVMutS5_5_BVmutS5_S46_L001_R1:359461:359816:12	359461	359816	4239	13	4239	2	transformed	0.51831	0.48169	355	48.169	mutS_bedpe/5_BVMutS5_5_BVmutS5_S46_L001_R1.recip.midpoint.bed.tract0.linkage51602.clusters.bed	44	1	44	44	44	44	2	90.1	90.1	100	320	35	0	0	355	0	0	355	0	mutS	355	mutS_bedpe/5_BVMutS5_5_BVmutS5_S46_L001_R1.recip.midpoint.bed.tract0.linkage51602.clusters.bed_25	0	51602	100-1000 bp	transformed_100-1000 bp	1.6434526764861874	1.6434526764861874	2.550228353055094	donor	mutS_bedpe/5_BVMutS5_5_BVmutS5_S46_L001_R1.recip.midpoint.bed.tract0.linkage51602.clusters.bed_2
580	PY79	359816	587815	5_BVMutS5_5_BVmutS5_S46_L001_R1:359816:587815:.	0	0	0	0	0	0	interlinkage	0.559182	0.440818	227999	44.0818	mutS_bedpe/5_BVMutS5_5_BVmutS5_S46_L001_R1.recip.midpoint.bed.tract0.linkage51602.clusters.bed	7385.264286	30555.02423	573	1	302277	2067595	281	56.7	90.1	96.507	165869	17736	72578	36430	292613	109008	415	292613	7964	mutS	227999	mutS_bedpe/5_BVMutS5_5_BVmutS5_S46_L001_R1.recip.midpoint.bed.tract0.linkage51602.clusters.bed_26	0	51602	1000 bp+	interlinkage_1000 bp+	2.758154622	3.868366041407985	5.357932942195918	recipient	mutS_bedpe/5_BVMutS5_5_BVmutS5_S46_L001_R1.recip.midpoint.bed.tract0.linkage51602.clusters.bed_0
581	PY79	587815	595128	5_BVMutS5_5_BVmutS5_S46_L001_R1:587815:595128:13	587815	595128	227999	14	227999	3	transformed	0.560919	0.439081	7313	43.9081	mutS_bedpe/5_BVMutS5_5_BVmutS5_S46_L001_R1.recip.midpoint.bed.tract0.linkage51602.clusters.bed	278.6666667	335.8150402	81	1	854	2500	10	90.3	91	100	6631	650	34	32	7347	66	9	7347	0	mutS	7313	mutS_bedpe/5_BVMutS5_5_BVmutS5_S46_L001_R1.recip.midpoint.bed.tract0.linkage51602.clusters.bed_27	0	51602	1000 bp+	transformed_1000 bp+	1.9084850188786495	2.4450850227713032	3.864095573424248	donor	mutS_bedpe/5_BVMutS5_5_BVmutS5_S46_L001_R1.recip.midpoint.bed.tract0.linkage51602.clusters.bed_3
582	PY79	595128	596375	5_BVMutS5_5_BVmutS5_S46_L001_R1:595128:596375:.	0	0	0	0	0	3	intralinkage	0.569366	0.430634	1247	43.0634	mutS_bedpe/5_BVMutS5_5_BVmutS5_S46_L001_R1.recip.midpoint.bed.tract0.linkage51602.clusters.bed	781	74	781	708	854	1561	3	87.7	87.7	100	1093	154	0	0	1247	0	0	1247	0	mutS	1247	mutS_bedpe/5_BVMutS5_5_BVmutS5_S46_L001_R1.recip.midpoint.bed.tract0.linkage51602.clusters.bed_28	0	51602	1000 bp+	intralinkage_1000 bp+	2.8926510338773004	2.8926510338773004	3.0958664534785427	recipient	mutS_bedpe/5_BVMutS5_5_BVmutS5_S46_L001_R1.recip.midpoint.bed.tract0.linkage51602.clusters.bed_3
583	PY79	596375	596752	5_BVMutS5_5_BVmutS5_S46_L001_R1:596375:596752:14	596375	596752	1247	15	1247	3	transformed	0.594164	0.405836	377	40.5836	mutS_bedpe/5_BVMutS5_5_BVmutS5_S46_L001_R1.recip.midpoint.bed.tract0.linkage51602.clusters.bed	708	1	708	708	708	708	2	90.7	90.7	100	342	35	0	0	377	0	0	377	0	mutS	377	mutS_bedpe/5_BVMutS5_5_BVmutS5_S46_L001_R1.recip.midpoint.bed.tract0.linkage51602.clusters.bed_29	0	51602	100-1000 bp	transformed_100-1000 bp	2.850033257689769	2.850033257689769	2.576341350205793	donor	mutS_bedpe/5_BVMutS5_5_BVmutS5_S46_L001_R1.recip.midpoint.bed.tract0.linkage51602.clusters.bed_3
584	PY79	596752	1683301	5_BVMutS5_5_BVmutS5_S46_L001_R1:596752:1683301:.	0	0	0	0	0	0	interlinkage	0.558233	0.441767	1086549	44.1767	mutS_bedpe/5_BVMutS5_5_BVmutS5_S46_L001_R1.recip.midpoint.bed.tract0.linkage51602.clusters.bed	6759.016637	28589.47859	1090	1	547600	7717656	1143	75	90.9	99.8493	907944	88683	125480	88285	1210392	213765	1686	1210392	1637	mutS	1086549	mutS_bedpe/5_BVMutS5_5_BVmutS5_S46_L001_R1.recip.midpoint.bed.tract0.linkage51602.clusters.bed_30	0	51602	1000 bp+	interlinkage_1000 bp+	3.037426497940624	3.829883515	6.036049316436355	recipient	mutS_bedpe/5_BVMutS5_5_BVmutS5_S46_L001_R1.recip.midpoint.bed.tract0.linkage51602.clusters.bed_0
585	PY79	1683301	1683317	5_BVMutS5_5_BVmutS5_S46_L001_R1:1683301:1683317:15	1683301	1683317	1086549	16	1086549	4	transformed	0.75	0.25	16	25	mutS_bedpe/5_BVMutS5_5_BVmutS5_S46_L001_R1.recip.midpoint.bed.tract0.linkage51602.clusters.bed	779	1	779	779	779	779	2	93.8	93.8	100	15	1	0	0	16	0	0	16	0	mutS	16	mutS_bedpe/5_BVMutS5_5_BVmutS5_S46_L001_R1.recip.midpoint.bed.tract0.linkage51602.clusters.bed_31	0	51602	10-100 bp	transformed_10-100 bp	2.8915374576725643	2.8915374576725643	1.2041199826559248	donor	mutS_bedpe/5_BVMutS5_5_BVmutS5_S46_L001_R1.recip.midpoint.bed.tract0.linkage51602.clusters.bed_4
586	PY79	1683317	4033458	5_BVMutS5_5_BVmutS5_S46_L001_R1:1683317:4033458:.	0	0	0	0	0	0	interlinkage	0.564535	0.435465	2350141	43.5465	mutS_bedpe/5_BVMutS5_5_BVmutS5_S46_L001_R1.recip.midpoint.bed.tract0.linkage51602.clusters.bed	8480.960704	63143.09748	866	1	2438900	20716545	2444	69.1	90.7	97.1672	1766408	177776	274395	339383	2557962	613778	3698	2557962	66574	mutS	2350141	mutS_bedpe/5_BVMutS5_5_BVmutS5_S46_L001_R1.recip.midpoint.bed.tract0.linkage51602.clusters.bed_32	0	51602	1000 bp+	interlinkage_1000 bp+	2.937517892017347	3.928445050937575	6.371093919158952	recipient	mutS_bedpe/5_BVMutS5_5_BVmutS5_S46_L001_R1.recip.midpoint.bed.tract0.linkage51602.clusters.bed_0
587	PY79	0	18327	PY79-mutS-11_PY79-mutS-11_S12_L002_R1:0:18327:.	0	0	0	0	0	0	interlinkage	0.552191	0.447809	18327	44.7809	mutS_bedpe/PY79-mutS-11_PY79-mutS-11_S12_L002_R1.recip.midpoint.bed.tract0.linkage51602.clusters.bed	4998.8	7539.837569	2080	1	30031	74968	16	94.3	94.9	99.9509	17359	918	91	41	18409	132	14	18409	9	mutS	18327	mutS_bedpe/PY79-mutS-11_PY79-mutS-11_S12_L002_R1.recip.midpoint.bed.tract0.linkage51602.clusters.bed_0	0	51602	1000 bp+	interlinkage_1000 bp+	3.318063334962761	3.698865761	4.263091379851672	recipient	mutS_bedpe/PY79-mutS-11_PY79-mutS-11_S12_L002_R1.recip.midpoint.bed.tract0.linkage51602.clusters.bed_0
588	PY79	18327	18348	PY79-mutS-11_PY79-mutS-11_S12_L002_R1:18327:18348:0	18327	18348	0	1	0	1	transformed	0.52381	0.47619	21	47.619	mutS_bedpe/PY79-mutS-11_PY79-mutS-11_S12_L002_R1.recip.midpoint.bed.tract0.linkage51602.clusters.bed	1112	1	1112	1112	1112	1112	2	90.5	90.5	100	19	2	0	0	21	0	0	21	0	mutS	21	mutS_bedpe/PY79-mutS-11_PY79-mutS-11_S12_L002_R1.recip.midpoint.bed.tract0.linkage51602.clusters.bed_1	0	51602	10-100 bp	transformed_10-100 bp	3.0461047872460387	3.0461047872460387	1.3222192947339193	donor	mutS_bedpe/PY79-mutS-11_PY79-mutS-11_S12_L002_R1.recip.midpoint.bed.tract0.linkage51602.clusters.bed_1
589	PY79	18348	18379	PY79-mutS-11_PY79-mutS-11_S12_L002_R1:18348:18379:.	0	0	0	0	0	1	intralinkage	0.483871	0.516129	31	51.6129	mutS_bedpe/PY79-mutS-11_PY79-mutS-11_S12_L002_R1.recip.midpoint.bed.tract0.linkage51602.clusters.bed	1112	1	1112	1112	1112	1112	2	87.1	87.1	100	27	4	0	0	31	0	0	31	0	mutS	31	mutS_bedpe/PY79-mutS-11_PY79-mutS-11_S12_L002_R1.recip.midpoint.bed.tract0.linkage51602.clusters.bed_2	0	51602	10-100 bp	intralinkage_10-100 bp	3.0461047872460387	3.0461047872460387	1.4913616938342726	recipient	mutS_bedpe/PY79-mutS-11_PY79-mutS-11_S12_L002_R1.recip.midpoint.bed.tract0.linkage51602.clusters.bed_1
590	PY79	18379	18408	PY79-mutS-11_PY79-mutS-11_S12_L002_R1:18379:18408:1	18379	18408	31	2	31	1	transformed	0.586207	0.413793	29	41.3793	mutS_bedpe/PY79-mutS-11_PY79-mutS-11_S12_L002_R1.recip.midpoint.bed.tract0.linkage51602.clusters.bed	1112	1	1112	1112	1112	1112	2	93.1	93.1	100	27	2	0	0	29	0	0	29	0	mutS	29	mutS_bedpe/PY79-mutS-11_PY79-mutS-11_S12_L002_R1.recip.midpoint.bed.tract0.linkage51602.clusters.bed_3	0	51602	10-100 bp	transformed_10-100 bp	3.0461047872460387	3.0461047872460387	1.462397997898956	donor	mutS_bedpe/PY79-mutS-11_PY79-mutS-11_S12_L002_R1.recip.midpoint.bed.tract0.linkage51602.clusters.bed_1
591	PY79	18408	113260	PY79-mutS-11_PY79-mutS-11_S12_L002_R1:18408:113260:.	0	0	0	0	0	0	interlinkage	0.556941	0.443059	94852	44.3059	mutS_bedpe/PY79-mutS-11_PY79-mutS-11_S12_L002_R1.recip.midpoint.bed.tract0.linkage51602.clusters.bed	8560.626168	29370.12656	1982	1	293798	915881	108	75.3	93.3	100	79145	5613	10303	10094	105155	20397	61	105155	0	mutS	94852	mutS_bedpe/PY79-mutS-11_PY79-mutS-11_S12_L002_R1.recip.midpoint.bed.tract0.linkage51602.clusters.bed_4	0	51602	1000 bp+	interlinkage_1000 bp+	3.2971036501492565	3.9325055323595497	4.977046492629071	recipient	mutS_bedpe/PY79-mutS-11_PY79-mutS-11_S12_L002_R1.recip.midpoint.bed.tract0.linkage51602.clusters.bed_0
592	PY79	113260	113310	PY79-mutS-11_PY79-mutS-11_S12_L002_R1:113260:113310:2	113260	113310	94852	3	94852	2	transformed	0.54	0.46	50	46	mutS_bedpe/PY79-mutS-11_PY79-mutS-11_S12_L002_R1.recip.midpoint.bed.tract0.linkage51602.clusters.bed	1153	1	1153	1153	1153	1153	2	98	98	100	49	1	0	0	50	0	0	50	0	mutS	50	mutS_bedpe/PY79-mutS-11_PY79-mutS-11_S12_L002_R1.recip.midpoint.bed.tract0.linkage51602.clusters.bed_5	0	51602	10-100 bp	transformed_10-100 bp	3.061829307294699	3.061829307294699	1.6989700043360187	donor	mutS_bedpe/PY79-mutS-11_PY79-mutS-11_S12_L002_R1.recip.midpoint.bed.tract0.linkage51602.clusters.bed_2
593	PY79	113310	114377	PY79-mutS-11_PY79-mutS-11_S12_L002_R1:113310:114377:.	0	0	0	0	0	2	intralinkage	0.570759	0.429241	1067	42.9241	mutS_bedpe/PY79-mutS-11_PY79-mutS-11_S12_L002_R1.recip.midpoint.bed.tract0.linkage51602.clusters.bed	1634	482	1634	1153	2115	3267	3	93.8	93.8	100	1001	66	0	0	1067	0	0	1067	0	mutS	1067	mutS_bedpe/PY79-mutS-11_PY79-mutS-11_S12_L002_R1.recip.midpoint.bed.tract0.linkage51602.clusters.bed_6	0	51602	1000 bp+	intralinkage_1000 bp+	3.2132520521963968	3.2132520521963968	3.0281644194244697	recipient	mutS_bedpe/PY79-mutS-11_PY79-mutS-11_S12_L002_R1.recip.midpoint.bed.tract0.linkage51602.clusters.bed_2
594	PY79	114377	114385	PY79-mutS-11_PY79-mutS-11_S12_L002_R1:114377:114385:3	114377	114385	1067	4	1067	2	transformed	0.75	0.25	8	25	mutS_bedpe/PY79-mutS-11_PY79-mutS-11_S12_L002_R1.recip.midpoint.bed.tract0.linkage51602.clusters.bed	2115	1	2115	2115	2115	2115	2	87.5	87.5	100	7	1	0	0	8	0	0	8	0	mutS	8	mutS_bedpe/PY79-mutS-11_PY79-mutS-11_S12_L002_R1.recip.midpoint.bed.tract0.linkage51602.clusters.bed_7	0	51602	0-10 bp	transformed_0-10 bp	3.325310371711061	3.325310371711061	0.9030899869919436	donor	mutS_bedpe/PY79-mutS-11_PY79-mutS-11_S12_L002_R1.recip.midpoint.bed.tract0.linkage51602.clusters.bed_2
595	PY79	114385	117593	PY79-mutS-11_PY79-mutS-11_S12_L002_R1:114385:117593:.	0	0	0	0	0	2	intralinkage	0.569825	0.430175	3208	43.0175	mutS_bedpe/PY79-mutS-11_PY79-mutS-11_S12_L002_R1.recip.midpoint.bed.tract0.linkage51602.clusters.bed	8916.142857	10060.25985	2138	811	30013	62407	8	94.7	94.7	100	3039	168	2	1	3210	3	3	3210	0	mutS	3208	mutS_bedpe/PY79-mutS-11_PY79-mutS-11_S12_L002_R1.recip.midpoint.bed.tract0.linkage51602.clusters.bed_8	0	51602	1000 bp+	intralinkage_1000 bp+	3.330007700872759	3.950177018254788	3.506234359612126	recipient	mutS_bedpe/PY79-mutS-11_PY79-mutS-11_S12_L002_R1.recip.midpoint.bed.tract0.linkage51602.clusters.bed_2
596	PY79	117593	117695	PY79-mutS-11_PY79-mutS-11_S12_L002_R1:117593:117695:4	117593	117695	3208	5	3208	2	transformed	0.686275	0.313726	102	31.3726	mutS_bedpe/PY79-mutS-11_PY79-mutS-11_S12_L002_R1.recip.midpoint.bed.tract0.linkage51602.clusters.bed	14901	1	14901	14901	14901	14901	2	99	99	100	101	1	0	0	102	0	0	102	0	mutS	102	mutS_bedpe/PY79-mutS-11_PY79-mutS-11_S12_L002_R1.recip.midpoint.bed.tract0.linkage51602.clusters.bed_9	0	51602	100-1000 bp	transformed_100-1000 bp	4.173215414714885	4.173215414714885	2.008600171761917	donor	mutS_bedpe/PY79-mutS-11_PY79-mutS-11_S12_L002_R1.recip.midpoint.bed.tract0.linkage51602.clusters.bed_2
597	PY79	117695	122199	PY79-mutS-11_PY79-mutS-11_S12_L002_R1:117695:122199:.	0	0	0	0	0	2	intralinkage	0.599467	0.400533	4504	40.0533	mutS_bedpe/PY79-mutS-11_PY79-mutS-11_S12_L002_R1.recip.midpoint.bed.tract0.linkage51602.clusters.bed	14095.25	14023.07474	10176.5	41	42953	112755	9	97.5	97.5	100	4392	110	0	2	4504	2	1	4504	0	mutS	4504	mutS_bedpe/PY79-mutS-11_PY79-mutS-11_S12_L002_R1.recip.midpoint.bed.tract0.linkage51602.clusters.bed_10	0	51602	1000 bp+	intralinkage_1000 bp+	4.007598436935072	4.149072783127636	3.653598382	recipient	mutS_bedpe/PY79-mutS-11_PY79-mutS-11_S12_L002_R1.recip.midpoint.bed.tract0.linkage51602.clusters.bed_2
598	PY79	122199	122282	PY79-mutS-11_PY79-mutS-11_S12_L002_R1:122199:122282:5	122199	122282	4504	6	4504	2	transformed	0.626506	0.373494	83	37.3494	mutS_bedpe/PY79-mutS-11_PY79-mutS-11_S12_L002_R1.recip.midpoint.bed.tract0.linkage51602.clusters.bed	28186	1	28186	28186	28186	28186	2	98.8	98.8	100	82	1	0	0	83	0	0	83	0	mutS	83	mutS_bedpe/PY79-mutS-11_PY79-mutS-11_S12_L002_R1.recip.midpoint.bed.tract0.linkage51602.clusters.bed_11	0	51602	10-100 bp	transformed_10-100 bp	4.450033447592529	4.450033447592529	1.919078092376074	donor	mutS_bedpe/PY79-mutS-11_PY79-mutS-11_S12_L002_R1.recip.midpoint.bed.tract0.linkage51602.clusters.bed_2
599	PY79	122282	122805	PY79-mutS-11_PY79-mutS-11_S12_L002_R1:122282:122805:.	0	0	0	0	0	2	intralinkage	0.573614	0.426386	523	42.6386	mutS_bedpe/PY79-mutS-11_PY79-mutS-11_S12_L002_R1.recip.midpoint.bed.tract0.linkage51602.clusters.bed	28186	1	28186	28186	28186	28186	2	97.3	97.3	100	509	14	0	0	523	0	0	523	0	mutS	523	mutS_bedpe/PY79-mutS-11_PY79-mutS-11_S12_L002_R1.recip.midpoint.bed.tract0.linkage51602.clusters.bed_12	0	51602	100-1000 bp	intralinkage_100-1000 bp	4.450033447592529	4.450033447592529	2.718501688867274	recipient	mutS_bedpe/PY79-mutS-11_PY79-mutS-11_S12_L002_R1.recip.midpoint.bed.tract0.linkage51602.clusters.bed_2
600	PY79	122805	122833	PY79-mutS-11_PY79-mutS-11_S12_L002_R1:122805:122833:6	122805	122833	523	7	523	2	transformed	0.642857	0.357143	28	35.7143	mutS_bedpe/PY79-mutS-11_PY79-mutS-11_S12_L002_R1.recip.midpoint.bed.tract0.linkage51602.clusters.bed	28186	1	28186	28186	28186	28186	2	96.4	96.4	100	27	1	0	0	28	0	0	28	0	mutS	28	mutS_bedpe/PY79-mutS-11_PY79-mutS-11_S12_L002_R1.recip.midpoint.bed.tract0.linkage51602.clusters.bed_13	0	51602	10-100 bp	transformed_10-100 bp	4.450033447592529	4.450033447592529	1.4471580313422192	donor	mutS_bedpe/PY79-mutS-11_PY79-mutS-11_S12_L002_R1.recip.midpoint.bed.tract0.linkage51602.clusters.bed_2
601	PY79	122833	339949	PY79-mutS-11_PY79-mutS-11_S12_L002_R1:122833:339949:.	0	0	0	0	0	0	interlinkage	0.554349	0.445651	217116	44.5651	mutS_bedpe/PY79-mutS-11_PY79-mutS-11_S12_L002_R1.recip.midpoint.bed.tract0.linkage51602.clusters.bed	4403.159483	11011.88773	522	1	120970	1021302	233	64.7	91.2	89.8409	140169	13246	21682	41644	216741	63326	292	216741	22057	mutS	217116	mutS_bedpe/PY79-mutS-11_PY79-mutS-11_S12_L002_R1.recip.midpoint.bed.tract0.linkage51602.clusters.bed_14	0	51602	1000 bp+	interlinkage_1000 bp+	2.717670503002262	3.643764415946124	5.336691829	recipient	mutS_bedpe/PY79-mutS-11_PY79-mutS-11_S12_L002_R1.recip.midpoint.bed.tract0.linkage51602.clusters.bed_0
602	PY79	339949	346160	PY79-mutS-11_PY79-mutS-11_S12_L002_R1:339949:346160:7	339949	346160	217116	8	217116	3	transformed	0.547255	0.452745	6211	45.2745	mutS_bedpe/PY79-mutS-11_PY79-mutS-11_S12_L002_R1.recip.midpoint.bed.tract0.linkage51602.clusters.bed	1946	2094.59595	570	232	5805	13616	8	91.2	91.4	100	5664	530	1	17	6212	18	6	6212	0	mutS	6211	mutS_bedpe/PY79-mutS-11_PY79-mutS-11_S12_L002_R1.recip.midpoint.bed.tract0.linkage51602.clusters.bed_15	0	51602	1000 bp+	transformed_1000 bp+	2.7558748556724915	3.289142835932333	3.793161529245551	donor	mutS_bedpe/PY79-mutS-11_PY79-mutS-11_S12_L002_R1.recip.midpoint.bed.tract0.linkage51602.clusters.bed_3
603	PY79	346160	346172	PY79-mutS-11_PY79-mutS-11_S12_L002_R1:346160:346172:.	0	0	0	0	0	3	intralinkage	0.416667	0.583333	12	58.3333	mutS_bedpe/PY79-mutS-11_PY79-mutS-11_S12_L002_R1.recip.midpoint.bed.tract0.linkage51602.clusters.bed	4445	1	4445	4445	4445	4445	2	91.7	91.7	100	11	1	0	0	12	0	0	12	0	mutS	12	mutS_bedpe/PY79-mutS-11_PY79-mutS-11_S12_L002_R1.recip.midpoint.bed.tract0.linkage51602.clusters.bed_16	0	51602	10-100 bp	intralinkage_10-100 bp	3.647871765306233	3.647871765306233	1.0791812460476249	recipient	mutS_bedpe/PY79-mutS-11_PY79-mutS-11_S12_L002_R1.recip.midpoint.bed.tract0.linkage51602.clusters.bed_3
604	PY79	346172	351472	PY79-mutS-11_PY79-mutS-11_S12_L002_R1:346172:351472:8	346172	351472	12	9	12	3	transformed	0.560377	0.439623	5300	43.9623	mutS_bedpe/PY79-mutS-11_PY79-mutS-11_S12_L002_R1.recip.midpoint.bed.tract0.linkage51602.clusters.bed	1638.8	1580.735472	991	223	4445	8190	6	92.4	92.5	100	4903	397	8	0	5308	8	3	5308	0	mutS	5300	mutS_bedpe/PY79-mutS-11_PY79-mutS-11_S12_L002_R1.recip.midpoint.bed.tract0.linkage51602.clusters.bed_17	0	51602	1000 bp+	transformed_1000 bp+	2.9960736544852757	3.2145259552811045	3.724275869600789	donor	mutS_bedpe/PY79-mutS-11_PY79-mutS-11_S12_L002_R1.recip.midpoint.bed.tract0.linkage51602.clusters.bed_3
605	PY79	351472	382695	PY79-mutS-11_PY79-mutS-11_S12_L002_R1:351472:382695:.	0	0	0	0	0	3	intralinkage	0.539506	0.460494	31223	46.0494	mutS_bedpe/PY79-mutS-11_PY79-mutS-11_S12_L002_R1.recip.midpoint.bed.tract0.linkage51602.clusters.bed	22012.03846	61437.7423	480	1	302277	572288	27	73.2	90	100	26847	2899	5458	1477	36681	6935	70	36681	0	mutS	31223	mutS_bedpe/PY79-mutS-11_PY79-mutS-11_S12_L002_R1.recip.midpoint.bed.tract0.linkage51602.clusters.bed_18	0	51602	1000 bp+	intralinkage_1000 bp+	2.681241237375587	4.342660262950275	4.494474629054753	recipient	mutS_bedpe/PY79-mutS-11_PY79-mutS-11_S12_L002_R1.recip.midpoint.bed.tract0.linkage51602.clusters.bed_3
606	PY79	382695	382882	PY79-mutS-11_PY79-mutS-11_S12_L002_R1:382695:382882:9	382695	382882	31223	10	31223	3	transformed	0.508021	0.491979	187	49.1979	mutS_bedpe/PY79-mutS-11_PY79-mutS-11_S12_L002_R1.recip.midpoint.bed.tract0.linkage51602.clusters.bed	96178	1	96178	96178	96178	96178	2	86.1	86.1	100	161	26	0	0	187	0	0	187	0	mutS	187	mutS_bedpe/PY79-mutS-11_PY79-mutS-11_S12_L002_R1.recip.midpoint.bed.tract0.linkage51602.clusters.bed_19	0	51602	100-1000 bp	transformed_100-1000 bp	4.983075741775064	4.983075741775064	2.271841606536499	donor	mutS_bedpe/PY79-mutS-11_PY79-mutS-11_S12_L002_R1.recip.midpoint.bed.tract0.linkage51602.clusters.bed_3
607	PY79	382882	382905	PY79-mutS-11_PY79-mutS-11_S12_L002_R1:382882:382905:.	0	0	0	0	0	3	intralinkage	0.565217	0.434783	23	43.4783	mutS_bedpe/PY79-mutS-11_PY79-mutS-11_S12_L002_R1.recip.midpoint.bed.tract0.linkage51602.clusters.bed	96178	1	96178	96178	96178	96178	2	95.7	95.7	100	22	1	0	0	23	0	0	23	0	mutS	23	mutS_bedpe/PY79-mutS-11_PY79-mutS-11_S12_L002_R1.recip.midpoint.bed.tract0.linkage51602.clusters.bed_20	0	51602	10-100 bp	intralinkage_10-100 bp	4.983075741775064	4.983075741775064	1.3617278360175928	recipient	mutS_bedpe/PY79-mutS-11_PY79-mutS-11_S12_L002_R1.recip.midpoint.bed.tract0.linkage51602.clusters.bed_3
608	PY79	382905	387210	PY79-mutS-11_PY79-mutS-11_S12_L002_R1:382905:387210:10	382905	387210	23	11	23	3	transformed	0.478281	0.521719	4305	52.17190000000001	mutS_bedpe/PY79-mutS-11_PY79-mutS-11_S12_L002_R1.recip.midpoint.bed.tract0.linkage51602.clusters.bed	96178	1	96178	96178	96178	96178	2	91.8	91.8	100	3954	351	0	0	4305	0	0	4305	0	mutS	4305	mutS_bedpe/PY79-mutS-11_PY79-mutS-11_S12_L002_R1.recip.midpoint.bed.tract0.linkage51602.clusters.bed_21	0	51602	1000 bp+	transformed_1000 bp+	4.983075741775064	4.983075741775064	3.6339731557896737	donor	mutS_bedpe/PY79-mutS-11_PY79-mutS-11_S12_L002_R1.recip.midpoint.bed.tract0.linkage51602.clusters.bed_3
609	PY79	387210	387239	PY79-mutS-11_PY79-mutS-11_S12_L002_R1:387210:387239:.	0	0	0	0	0	3	intralinkage	0.517241	0.482759	29	48.2759	mutS_bedpe/PY79-mutS-11_PY79-mutS-11_S12_L002_R1.recip.midpoint.bed.tract0.linkage51602.clusters.bed	96178	1	96178	96178	96178	96178	2	96.6	96.6	100	28	1	0	0	29	0	0	29	0	mutS	29	mutS_bedpe/PY79-mutS-11_PY79-mutS-11_S12_L002_R1.recip.midpoint.bed.tract0.linkage51602.clusters.bed_22	0	51602	10-100 bp	intralinkage_10-100 bp	4.983075741775064	4.983075741775064	1.462397997898956	recipient	mutS_bedpe/PY79-mutS-11_PY79-mutS-11_S12_L002_R1.recip.midpoint.bed.tract0.linkage51602.clusters.bed_3
610	PY79	387239	390906	PY79-mutS-11_PY79-mutS-11_S12_L002_R1:387239:390906:11	387239	390906	29	12	29	3	transformed	0.510499	0.489501	3667	48.9501	mutS_bedpe/PY79-mutS-11_PY79-mutS-11_S12_L002_R1.recip.midpoint.bed.tract0.linkage51602.clusters.bed	88495	7361.072871	90735	78572	96178	265483	4	92	92	100	3375	292	0	0	3667	0	0	3667	0	mutS	3667	mutS_bedpe/PY79-mutS-11_PY79-mutS-11_S12_L002_R1.recip.midpoint.bed.tract0.linkage51602.clusters.bed_23	0	51602	1000 bp+	transformed_1000 bp+	4.957774843563032	4.946918733593273	3.5643109099606027	donor	mutS_bedpe/PY79-mutS-11_PY79-mutS-11_S12_L002_R1.recip.midpoint.bed.tract0.linkage51602.clusters.bed_3
611	PY79	390906	391557	PY79-mutS-11_PY79-mutS-11_S12_L002_R1:390906:391557:.	0	0	0	0	0	3	intralinkage	0.525346	0.474654	651	47.4654	mutS_bedpe/PY79-mutS-11_PY79-mutS-11_S12_L002_R1.recip.midpoint.bed.tract0.linkage51602.clusters.bed	84653.5	6082.5	84653.5	78572	90735	169306	3	91.4	91.4	100	595	56	0	0	651	0	0	651	0	mutS	651	mutS_bedpe/PY79-mutS-11_PY79-mutS-11_S12_L002_R1.recip.midpoint.bed.tract0.linkage51602.clusters.bed_24	0	51602	100-1000 bp	intralinkage_100-1000 bp	4.927644918726861	4.927644918726861	2.813580988568192	recipient	mutS_bedpe/PY79-mutS-11_PY79-mutS-11_S12_L002_R1.recip.midpoint.bed.tract0.linkage51602.clusters.bed_3
612	PY79	391557	391660	PY79-mutS-11_PY79-mutS-11_S12_L002_R1:391557:391660:12	391557	391660	651	13	651	3	transformed	0.563107	0.436893	103	43.6893	mutS_bedpe/PY79-mutS-11_PY79-mutS-11_S12_L002_R1.recip.midpoint.bed.tract0.linkage51602.clusters.bed	78572	1	78572	78572	78572	78572	2	91.3	91.3	100	94	9	0	0	103	0	0	103	0	mutS	103	mutS_bedpe/PY79-mutS-11_PY79-mutS-11_S12_L002_R1.recip.midpoint.bed.tract0.linkage51602.clusters.bed_25	0	51602	100-1000 bp	transformed_100-1000 bp	4.895267807973824	4.895267807973824	2.012837224705172	donor	mutS_bedpe/PY79-mutS-11_PY79-mutS-11_S12_L002_R1.recip.midpoint.bed.tract0.linkage51602.clusters.bed_3
613	PY79	391660	407215	PY79-mutS-11_PY79-mutS-11_S12_L002_R1:391660:407215:.	0	0	0	0	0	3	intralinkage	0.507554	0.492446	15555	49.2446	mutS_bedpe/PY79-mutS-11_PY79-mutS-11_S12_L002_R1.recip.midpoint.bed.tract0.linkage51602.clusters.bed	31952.42857	35014.0822	4213	151	78572	223661	8	83.9	90.3	100	13090	1393	42	1072	15597	1114	9	15597	0	mutS	15555	mutS_bedpe/PY79-mutS-11_PY79-mutS-11_S12_L002_R1.recip.midpoint.bed.tract0.linkage51602.clusters.bed_26	0	51602	1000 bp+	intralinkage_1000 bp+	3.624591459126848	4.504503872649871	4.191870015444723	recipient	mutS_bedpe/PY79-mutS-11_PY79-mutS-11_S12_L002_R1.recip.midpoint.bed.tract0.linkage51602.clusters.bed_3
614	PY79	407215	407692	PY79-mutS-11_PY79-mutS-11_S12_L002_R1:407215:407692:13	407215	407692	15555	14	15555	3	transformed	0.532495	0.467505	477	46.7505	mutS_bedpe/PY79-mutS-11_PY79-mutS-11_S12_L002_R1.recip.midpoint.bed.tract0.linkage51602.clusters.bed	975.6666667	639.6534445	1069	151	1707	2925	4	91.2	91.2	100	435	41	0	1	477	1	1	477	0	mutS	477	mutS_bedpe/PY79-mutS-11_PY79-mutS-11_S12_L002_R1.recip.midpoint.bed.tract0.linkage51602.clusters.bed_27	0	51602	100-1000 bp	transformed_100-1000 bp	3.028977705208778	2.989301467728967	2.678518379040114	donor	mutS_bedpe/PY79-mutS-11_PY79-mutS-11_S12_L002_R1.recip.midpoint.bed.tract0.linkage51602.clusters.bed_3
615	PY79	407692	407754	PY79-mutS-11_PY79-mutS-11_S12_L002_R1:407692:407754:.	0	0	0	0	0	3	intralinkage	0.612903	0.387097	62	38.709700000000005	mutS_bedpe/PY79-mutS-11_PY79-mutS-11_S12_L002_R1.recip.midpoint.bed.tract0.linkage51602.clusters.bed	1069	1	1069	1069	1069	1069	2	90.3	90.3	100	56	6	0	0	62	0	0	62	0	mutS	62	mutS_bedpe/PY79-mutS-11_PY79-mutS-11_S12_L002_R1.recip.midpoint.bed.tract0.linkage51602.clusters.bed_28	0	51602	10-100 bp	intralinkage_10-100 bp	3.028977705208778	3.028977705208778	1.792391689498254	recipient	mutS_bedpe/PY79-mutS-11_PY79-mutS-11_S12_L002_R1.recip.midpoint.bed.tract0.linkage51602.clusters.bed_3
616	PY79	407754	408674	PY79-mutS-11_PY79-mutS-11_S12_L002_R1:407754:408674:14	407754	408674	62	15	62	3	transformed	0.520652	0.479348	920	47.9348	mutS_bedpe/PY79-mutS-11_PY79-mutS-11_S12_L002_R1.recip.midpoint.bed.tract0.linkage51602.clusters.bed	1239.5	171.5	1239.5	1069	1410	2478	3	27	91.2	100	788	74	2002	58	2922	2060	2	2922	0	mutS	920	mutS_bedpe/PY79-mutS-11_PY79-mutS-11_S12_L002_R1.recip.midpoint.bed.tract0.linkage51602.clusters.bed_29	0	51602	100-1000 bp	transformed_100-1000 bp	3.093246531	3.093246531	2.963787827345555	donor	mutS_bedpe/PY79-mutS-11_PY79-mutS-11_S12_L002_R1.recip.midpoint.bed.tract0.linkage51602.clusters.bed_3
617	PY79	408674	408684	PY79-mutS-11_PY79-mutS-11_S12_L002_R1:408674:408684:.	0	0	0	0	0	3	intralinkage	0.6	0.4	10	40	mutS_bedpe/PY79-mutS-11_PY79-mutS-11_S12_L002_R1.recip.midpoint.bed.tract0.linkage51602.clusters.bed	1410	1	1410	1410	1410	1410	2	90	90	100	9	1	0	0	10	0	0	10	0	mutS	10	mutS_bedpe/PY79-mutS-11_PY79-mutS-11_S12_L002_R1.recip.midpoint.bed.tract0.linkage51602.clusters.bed_30	0	51602	10-100 bp	intralinkage_10-100 bp	3.149219113	3.149219113	1	recipient	mutS_bedpe/PY79-mutS-11_PY79-mutS-11_S12_L002_R1.recip.midpoint.bed.tract0.linkage51602.clusters.bed_3
618	PY79	408684	416492	PY79-mutS-11_PY79-mutS-11_S12_L002_R1:408684:416492:15	408684	416492	10	16	10	3	transformed	0.533427	0.466573	7808	46.6573	mutS_bedpe/PY79-mutS-11_PY79-mutS-11_S12_L002_R1.recip.midpoint.bed.tract0.linkage51602.clusters.bed	749.6363636	658.4408059	585	71	1977	8236	12	83.8	91.7	100	6628	592	102	588	7910	690	10	7910	0	mutS	7808	mutS_bedpe/PY79-mutS-11_PY79-mutS-11_S12_L002_R1.recip.midpoint.bed.tract0.linkage51602.clusters.bed_31	0	51602	1000 bp+	transformed_1000 bp+	2.7671558660821804	2.874850645286048	3.892539804658636	donor	mutS_bedpe/PY79-mutS-11_PY79-mutS-11_S12_L002_R1.recip.midpoint.bed.tract0.linkage51602.clusters.bed_3
619	PY79	416492	416547	PY79-mutS-11_PY79-mutS-11_S12_L002_R1:416492:416547:.	0	0	0	0	0	3	intralinkage	0.472727	0.527273	55	52.7273	mutS_bedpe/PY79-mutS-11_PY79-mutS-11_S12_L002_R1.recip.midpoint.bed.tract0.linkage51602.clusters.bed	585	1	585	585	585	585	2	96.4	96.4	100	53	2	0	0	55	0	0	55	0	mutS	55	mutS_bedpe/PY79-mutS-11_PY79-mutS-11_S12_L002_R1.recip.midpoint.bed.tract0.linkage51602.clusters.bed_32	0	51602	10-100 bp	intralinkage_10-100 bp	2.7671558660821804	2.7671558660821804	1.740362689494244	recipient	mutS_bedpe/PY79-mutS-11_PY79-mutS-11_S12_L002_R1.recip.midpoint.bed.tract0.linkage51602.clusters.bed_3
620	PY79	416547	416572	PY79-mutS-11_PY79-mutS-11_S12_L002_R1:416547:416572:16	416547	416572	55	17	55	3	transformed	0.64	0.36	25	36	mutS_bedpe/PY79-mutS-11_PY79-mutS-11_S12_L002_R1.recip.midpoint.bed.tract0.linkage51602.clusters.bed	585	1	585	585	585	585	2	96	96	100	24	1	0	0	25	0	0	25	0	mutS	25	mutS_bedpe/PY79-mutS-11_PY79-mutS-11_S12_L002_R1.recip.midpoint.bed.tract0.linkage51602.clusters.bed_33	0	51602	10-100 bp	transformed_10-100 bp	2.7671558660821804	2.7671558660821804	1.3979400086720375	donor	mutS_bedpe/PY79-mutS-11_PY79-mutS-11_S12_L002_R1.recip.midpoint.bed.tract0.linkage51602.clusters.bed_3
621	PY79	416572	416603	PY79-mutS-11_PY79-mutS-11_S12_L002_R1:416572:416603:.	0	0	0	0	0	3	intralinkage	0.645161	0.354839	31	35.4839	mutS_bedpe/PY79-mutS-11_PY79-mutS-11_S12_L002_R1.recip.midpoint.bed.tract0.linkage51602.clusters.bed	585	1	585	585	585	585	2	96.8	96.8	100	30	1	0	0	31	0	0	31	0	mutS	31	mutS_bedpe/PY79-mutS-11_PY79-mutS-11_S12_L002_R1.recip.midpoint.bed.tract0.linkage51602.clusters.bed_34	0	51602	10-100 bp	intralinkage_10-100 bp	2.7671558660821804	2.7671558660821804	1.4913616938342726	recipient	mutS_bedpe/PY79-mutS-11_PY79-mutS-11_S12_L002_R1.recip.midpoint.bed.tract0.linkage51602.clusters.bed_3
622	PY79	416603	416624	PY79-mutS-11_PY79-mutS-11_S12_L002_R1:416603:416624:17	416603	416624	31	18	31	3	transformed	0.619048	0.380952	21	38.0952	mutS_bedpe/PY79-mutS-11_PY79-mutS-11_S12_L002_R1.recip.midpoint.bed.tract0.linkage51602.clusters.bed	585	1	585	585	585	585	2	95.2	95.2	100	20	1	0	0	21	0	0	21	0	mutS	21	mutS_bedpe/PY79-mutS-11_PY79-mutS-11_S12_L002_R1.recip.midpoint.bed.tract0.linkage51602.clusters.bed_35	0	51602	10-100 bp	transformed_10-100 bp	2.7671558660821804	2.7671558660821804	1.3222192947339193	donor	mutS_bedpe/PY79-mutS-11_PY79-mutS-11_S12_L002_R1.recip.midpoint.bed.tract0.linkage51602.clusters.bed_3
623	PY79	416624	416639	PY79-mutS-11_PY79-mutS-11_S12_L002_R1:416624:416639:.	0	0	0	0	0	3	intralinkage	0.466667	0.533333	15	53.3333	mutS_bedpe/PY79-mutS-11_PY79-mutS-11_S12_L002_R1.recip.midpoint.bed.tract0.linkage51602.clusters.bed	585	1	585	585	585	585	2	93.3	93.3	100	14	1	0	0	15	0	0	15	0	mutS	15	mutS_bedpe/PY79-mutS-11_PY79-mutS-11_S12_L002_R1.recip.midpoint.bed.tract0.linkage51602.clusters.bed_36	0	51602	10-100 bp	intralinkage_10-100 bp	2.7671558660821804	2.7671558660821804	1.1760912590556811	recipient	mutS_bedpe/PY79-mutS-11_PY79-mutS-11_S12_L002_R1.recip.midpoint.bed.tract0.linkage51602.clusters.bed_3
624	PY79	416639	417565	PY79-mutS-11_PY79-mutS-11_S12_L002_R1:416639:417565:18	416639	417565	15	19	15	3	transformed	0.539957	0.460043	926	46.0043	mutS_bedpe/PY79-mutS-11_PY79-mutS-11_S12_L002_R1.recip.midpoint.bed.tract0.linkage51602.clusters.bed	585	1	585	585	585	585	2	92.8	92.8	100	859	67	0	0	926	0	0	926	0	mutS	926	mutS_bedpe/PY79-mutS-11_PY79-mutS-11_S12_L002_R1.recip.midpoint.bed.tract0.linkage51602.clusters.bed_37	0	51602	100-1000 bp	transformed_100-1000 bp	2.7671558660821804	2.7671558660821804	2.9666109866819346	donor	mutS_bedpe/PY79-mutS-11_PY79-mutS-11_S12_L002_R1.recip.midpoint.bed.tract0.linkage51602.clusters.bed_3
625	PY79	417565	417611	PY79-mutS-11_PY79-mutS-11_S12_L002_R1:417565:417611:.	0	0	0	0	0	3	intralinkage	0.630435	0.369565	46	36.9565	mutS_bedpe/PY79-mutS-11_PY79-mutS-11_S12_L002_R1.recip.midpoint.bed.tract0.linkage51602.clusters.bed	585	1	585	585	585	585	2	97.8	97.8	100	45	1	0	0	46	0	0	46	0	mutS	46	mutS_bedpe/PY79-mutS-11_PY79-mutS-11_S12_L002_R1.recip.midpoint.bed.tract0.linkage51602.clusters.bed_38	0	51602	10-100 bp	intralinkage_10-100 bp	2.7671558660821804	2.7671558660821804	1.662757831681574	recipient	mutS_bedpe/PY79-mutS-11_PY79-mutS-11_S12_L002_R1.recip.midpoint.bed.tract0.linkage51602.clusters.bed_3
626	PY79	417611	417988	PY79-mutS-11_PY79-mutS-11_S12_L002_R1:417611:417988:19	417611	417988	46	20	46	3	transformed	0.692308	0.307692	377	30.7692	mutS_bedpe/PY79-mutS-11_PY79-mutS-11_S12_L002_R1.recip.midpoint.bed.tract0.linkage51602.clusters.bed	338.5	247.5	338.5	92	585	676	3	89.9	89.9	100	340	36	1	1	378	2	2	378	0	mutS	377	mutS_bedpe/PY79-mutS-11_PY79-mutS-11_S12_L002_R1.recip.midpoint.bed.tract0.linkage51602.clusters.bed_39	0	51602	100-1000 bp	transformed_100-1000 bp	2.529558673021163	2.529558673021163	2.576341350205793	donor	mutS_bedpe/PY79-mutS-11_PY79-mutS-11_S12_L002_R1.recip.midpoint.bed.tract0.linkage51602.clusters.bed_3
627	PY79	417988	499783	PY79-mutS-11_PY79-mutS-11_S12_L002_R1:417988:499783:.	0	0	0	0	0	0	interlinkage	0.544336	0.455664	81795	45.5664	mutS_bedpe/PY79-mutS-11_PY79-mutS-11_S12_L002_R1.recip.midpoint.bed.tract0.linkage51602.clusters.bed	6994.435644	28870.5088	677	1	254771	706338	102	65.7	90.5	100	70449	7276	25382	4070	107177	29452	147	107177	0	mutS	81795	mutS_bedpe/PY79-mutS-11_PY79-mutS-11_S12_L002_R1.recip.midpoint.bed.tract0.linkage51602.clusters.bed_40	0	51602	1000 bp+	interlinkage_1000 bp+	2.830588668685144	3.844752678572757	4.912726756742503	recipient	mutS_bedpe/PY79-mutS-11_PY79-mutS-11_S12_L002_R1.recip.midpoint.bed.tract0.linkage51602.clusters.bed_0
[truncated: 249 more rows]
